# Supplementary material for: Protein phosphatase 1 catalytic subunit gamma is a causative gene for meat lightness and redness
Source: PLoS Genet. 2024 Nov 20;20(11):e1011467. doi: 10.1371/journal.pgen.1011467 (PMC11616877; doi:10.1371/journal.pgen.1011467)
Supplement: S1 Table — (XLSX) [file pgen.1011467.s012.xlsx]

## Sheet: Sheet1
S1 Table. Genome - wide significant SNPs for L*15 min and a*15 min.
Trait	Chr.	Position	Allele1	Allele0	Allele frequency	P value	Variant ID
L*15 min	15	6298343	C	T	0.31	1.59e-08	rs315520807
	15	6299836	C	T	0.32	8.18e-08	rs313805486
	15	6300390	G	C	0.3	8.46e-08	rs15772876
	15	6300396	T	G	0.3	8.46e-08	rs15772878
	15	6300415	C	T	0.29	1e-07	rs15772880
	15	6300480	G	A	0.29	4.7e-08	rs15772881
	15	6303794	G	A	0.3	9.32e-08	rs738107044
	15	6303822	G	C	0.31	2.98e-08	rs315233519
a*15 min	15	6298343	C	T	0.31	6.23e-09	rs315520807
	15	6299164	G	A	0.32	1.81e-08	rs13629975
	15	6301382	T	C	0.27	3.02e-08	rs313222722
	15	6301518	G	A	0.29	2.73e-08	rs15772904
	15	6301525	G	A	0.28	3.37e-08	rs15772906
	15	6301526	A	G	0.29	2.73e-08	rs15772908
	15	6301663	T	A	0.3	5.3e-08	rs313798382
	15	6302528	G	A	0.31	1.48e-08	rs318108775
	15	6303745	T	C	0.29	8.7e-08	rs734470897
	15	6303746	G	A	0.29	3.45e-08	rs737979250
	15	6303756	C	G	0.29	1.05e-08	rs741416013
	15	6303794	G	A	0.3	9.63e-08	rs738107044
	15	6303822	G	C	0.31	3.73e-08	rs315233519
	15	6304584	A	G	0.3	3.1e-08	rs14090962
