# Supplementary material for: Protein phosphatase 1 catalytic subunit gamma is a causative gene for meat lightness and redness
Source: PLoS Genet. 2024 Nov 20;20(11):e1011467. doi: 10.1371/journal.pgen.1011467 (PMC11616877; doi:10.1371/journal.pgen.1011467)
Supplement: S2 Table — (XLSX) [file pgen.1011467.s013.xlsx]

## Sheet: S2 Table
S2 Table. Effects of PPP1CC on L*15 min and a*15 min using different MR methods.
Exposure	Outcome	Method	nsnp	b	se	P value
PPP1CC	L*15 min	MR Egger	20	-10.55	54.2	0.848
		Weighted median	20	-54.69	7.83	2.91e-12
		Inverse variance weighted	20	-59.32	5.77	8.32e-25
		Simple mode	20	-51.37	14.5	0.00218
		Weighted mode	20	-51.37	13.95	0.00158
	a*15 min	MR Egger	20	-0.53	43.72	0.991
		Weighted median	20	48.78	6.32	1.16e-14
		Inverse variance weighted	20	46.73	4.65	8.54e-24
		Simple mode	20	51.73	11.82	0.000325
		Weighted mode	20	51.19	11.82	0.000359
