# Supplementary material for: Protein phosphatase 1 catalytic subunit gamma is a causative gene for meat lightness and redness
Source: PLoS Genet. 2024 Nov 20;20(11):e1011467. doi: 10.1371/journal.pgen.1011467 (PMC11616877; doi:10.1371/journal.pgen.1011467)
Supplement: S3 Table — (XLSX) [file pgen.1011467.s014.xlsx]

## Sheet: Sheet1
S3 Table. Heterogeneity and pleiotropy test for exposure to outcome.
Heterogeneity	Exposure	Outcome	Method	Q	Q_df	Q_pvalue
	PPP1CC	L*15 min	MR Egger	6.15356	18	0.99553
			Inverse variance weighted	6.97239	19	0.99436
		a*15 min	MR Egger	6.16113	18	0.9955
			Inverse variance weighted	7.34268	19	0.99215
Pleiotropy_test	Exposure	Outcome	Egger_intercept	se	P_value
	PPP1CC	L*15 min	-43.2869	47.8368	0.37748
		a*15 min	41.9385	38.5823	0.29138
