# Supplementary material for: Protein phosphatase 1 catalytic subunit gamma is a causative gene for meat lightness and redness
Source: PLoS Genet. 2024 Nov 20;20(11):e1011467. doi: 10.1371/journal.pgen.1011467 (PMC11616877; doi:10.1371/journal.pgen.1011467)
Supplement: S4 Table — (XLSX) [file pgen.1011467.s015.xlsx]

## Sheet: Sheet1
S4 Table. Differently expressed genes and GO biological processes term related to muscle function.
Accession	Term_name	P value	FDR
GO:0003012	muscle system process	1.98e-12	5.88e-09
GO:0006936	muscle contraction	8.15e-11	1.21e-07
GO:0090257	regulation of muscle system process	4.5e-10	4.47e-07
GO:0006937	regulation of muscle contraction	6.75e-09	3.65e-06
GO:0043502	regulation of muscle adaptation	7.64e-09	3.65e-06
GO:0043500	muscle adaptation	2.96e-08	9.26e-06
GO:0055008	cardiac muscle tissue morphogenesis	7.11e-08	1.92e-05
GO:0014888	striated muscle adaptation	9.98e-08	2.29e-05
GO:0006941	striated muscle contraction	1.05e-07	2.32e-05
GO:0055002	striated muscle cell development	2.17e-07	3.91e-05
GO:0060048	cardiac muscle contraction	2.81e-07	4.64e-05
GO:0060415	muscle tissue morphogenesis	3.25e-07	4.72e-05
GO:0014733	regulation of skeletal muscle adaptation	5.78e-07	7.17e-05
GO:0006942	regulation of striated muscle contraction	5.73e-07	7.17e-05
GO:0055001	muscle cell development	7.37e-07	8.78e-05
GO:0055013	cardiac muscle cell development	3.8e-06	0.000309
GO:0030049	muscle filament sliding	4.37e-06	0.000338
GO:0048747	muscle fiber development	5.42e-06	0.000375
GO:0003009	skeletal muscle contraction	6.26e-06	0.000414
GO:0055010	ventricular cardiac muscle tissue morphogenesis	1.16e-05	0.000682
GO:0090075	relaxation of muscle	1.32e-05	0.00075
GO:0055117	regulation of cardiac muscle contraction	2.27e-05	0.00117
GO:0030240	skeletal muscle thin filament assembly	2.44e-05	0.00124
GO:0055119	relaxation of cardiac muscle	6.59e-05	0.00267
GO:0048739	cardiac muscle fiber development	9.49e-05	0.00347
GO:0010882	regulation of cardiac muscle contraction by calcium ion signaling	0.000119	0.0041
GO:0014887	cardiac muscle adaptation	0.000119	0.0041
GO:0003299	muscle hypertrophy in response to stress	0.000119	0.0041
GO:0014898	cardiac muscle hypertrophy in response to stress	0.000119	0.0041
GO:0014896	muscle hypertrophy	0.000116	0.0041
GO:0030241	skeletal muscle myosin thick filament assembly	0.000254	0.00732
GO:0071688	striated muscle myosin thick filament assembly	0.000254	0.00732
GO:0051147	regulation of muscle cell differentiation	0.000514	0.0126
GO:0014897	striated muscle hypertrophy	0.000669	0.0155
GO:0010611	regulation of cardiac muscle hypertrophy	0.000744	0.0169
GO:0014743	regulation of muscle hypertrophy	0.000862	0.0185
GO:0051153	regulation of striated muscle cell differentiation	0.000912	0.0193
GO:0048660	regulation of smooth muscle cell proliferation	0.000923	0.0193
GO:0014742	positive regulation of muscle hypertrophy	0.00102	0.0208
GO:0010613	positive regulation of cardiac muscle hypertrophy	0.00102	0.0208
GO:0086036	regulation of cardiac muscle cell membrane potential	0.00111	0.0221
GO:0014862	regulation of skeletal muscle contraction by chemo-mechanical energy conversion	0.00141	0.0258
GO:0031449	regulation of slow-twitch skeletal muscle fiber contraction	0.00141	0.0258
GO:0014728	regulation of the force of skeletal muscle contraction	0.00141	0.0258
GO:0044557	relaxation of smooth muscle	0.0015	0.0268
GO:1904707	positive regulation of vascular smooth muscle cell proliferation	0.00153	0.0271
GO:1904705	regulation of vascular smooth muscle cell proliferation	0.00196	0.0319
GO:0043501	skeletal muscle adaptation	0.00252	0.0389
GO:0003300	cardiac muscle hypertrophy	0.00321	0.0436
GO:0061061	muscle structure development	0.00342	0.046
