# Supplementary material for: Protein phosphatase 1 catalytic subunit gamma is a causative gene for meat lightness and redness
Source: PLoS Genet. 2024 Nov 20;20(11):e1011467. doi: 10.1371/journal.pgen.1011467 (PMC11616877; doi:10.1371/journal.pgen.1011467)
Supplement: S5 Table — (XLSX) [file pgen.1011467.s016.xlsx]

## Sheet: Sheet1
S5 Table. Changes in myofiber specification gene expression in PPP1CC-SSKO mice compared to control mice.
DEG	Gene Description	Fold Change	Fold Change(log2)	P value
TNNI2	Fast-twitch fiber	1.42	0.51	0.00113
TNNT3		1.34	0.42	0.0351
MYLPF		1.3	0.37	0.0249
TNNI1	Slow-twitch fiber	0.05	-4.32	0.000703
TNNT1		0.05	-4.29	0.00077
TNNC1		0.06	-4.17	0.00249
MYH7		0.03	-5.32	0.00125
ATP2A2	Myofiber specification	0.19	-2.4	0.00449
PPARGC1A		0.54	-0.89	0.000762
