# Supplementary material for: Protein phosphatase 1 catalytic subunit gamma is a causative gene for meat lightness and redness
Source: PLoS Genet. 2024 Nov 20;20(11):e1011467. doi: 10.1371/journal.pgen.1011467 (PMC11616877; doi:10.1371/journal.pgen.1011467)
Supplement: S6 Table — (XLSX) [file pgen.1011467.s017.xlsx]

## Sheet: Sheet1
S6 Table. Details of significantly differentially abundant metabolites (PPP1CC-SSKO vs control).
Compound Name	Fold Change	Fold Change(log2)	P value	VIP[T]	KEGG	HMDB
Adenosine Diphosphate Ribose	2.39	1.26	0.000169	2.09	C00301	HMDB0001178
Dihydroxyacetone phosphate	2.26	1.18	0.000888	1.85	C00111	HMDB0001473
3-Phosphoglycerate/2-Phospho-D-Glyceric Acid	2.97	1.57	0.00112	1.87	C00597	HMDB0000807
Fructose 1,6-Bisphosphate	2.66	1.41	0.00177	1.8	C00354	HMDB0001058
Uridine Diphosphate Glucuronic Acid	1.59	0.67	0.0034	1.84	C00167	HMDB0000935
Uridine Monophosphate (UMP)	2.58	1.37	0.00659	1.77	C00105	HMDB0000288
Cytidine Monophosphate (CMP)	2.24	1.17	0.00999	1.69	C00055	HMDB0000095
O-Phosphoethanolamine	1.95	0.96	0.0103	1.72	C00346	HMDB0000224
Phosphoenolpyruvic Acid	2.31	1.21	0.0132	1.55	C00074	HMDB0000263
Adenylosuccinic Acid	2.12	1.08	0.0144	1.62	C03794	HMDB0248010
L-Aspartic Acid	1.67	0.74	0.016	1.68	C00049	HMDB0000191
Myoinositol	1.85	0.89	0.0199	1.62	C00137	HMDB0000211
Guanosine Monophosphate (GMP)-POS	1.81	0.85	0.0226	1.59	C00144	HMDB0001397
Guanosine Diphosphate (GDP)	2.14	1.1	0.0261	1.51	C00035	HMDB0001201
N-Acetyl-L-Aspartic acid	1.78	0.84	0.044	1.22	C01042	HMDB0000812
