# Supplementary material for: Protein phosphatase 1 catalytic subunit gamma is a causative gene for meat lightness and redness
Source: PLoS Genet. 2024 Nov 20;20(11):e1011467. doi: 10.1371/journal.pgen.1011467 (PMC11616877; doi:10.1371/journal.pgen.1011467)
Supplement: S7 Table — (XLSX) [file pgen.1011467.s018.xlsx]

## Sheet: Sheet1
S7 Table. The multiple binding sites of KLF9 in the promoter of PPP1CC.
motif_ID	motif_ALT_ID	seq_ID	site_Start	site_End	site_Strand	site_Score	site_Sequence
MA1107.2	KLF9	PPP1CC	845	860	+	8.67	TGGGCACGGCCCCATC
MA1107.2	KLF9	PPP1CC	699	714	-	8.58	CCTCCAGACCCATCCG
MA1107.2	KLF9	PPP1CC	549	564	-	8.3	CGGCCCCAAGCACCGC
MA1107.2	KLF9	PPP1CC	1318	1333	+	8.26	AACGCACACCCCTCAT
MA1107.2	KLF9	PPP1CC	1438	1453	+	7.81	CCGCCTCGCGCTCGTG
MA1107.2	KLF9	PPP1CC	555	570	-	7.53	CAGTCACGGCCCCAAG
MA1107.2	KLF9	PPP1CC	996	1011	-	7.19	TGCACACACACCCCAC
MA1107.2	KLF9	PPP1CC	1158	1173	-	7.01	TCTGCACGCCCCGTCC
MA1107.2	KLF9	PPP1CC	1397	1412	+	6.88	TCGCCGCGCGCTTCCC
MA1107.2	KLF9	PPP1CC	998	1013	-	6.82	GCTGCACACACACCCC
MA1107.2	KLF9	PPP1CC	1392	1407	+	6.67	TCGCCTCGCCGCGCGC
MA1107.2	KLF9	PPP1CC	994	1009	-	6.65	CACACACACCCCACAC
MA1107.2	KLF9	PPP1CC	600	615	+	6.15	AGCCCAGACTCACCCC
MA1107.2	KLF9	PPP1CC	1188	1203	-	6.03	TACCCTCACCCCTCAC
MA1107.2	KLF9	PPP1CC	1181	1196	-	5.76	ACCCCTCACCCCGTGG
MA1107.2	KLF9	PPP1CC	1316	1331	+	5.61	AGAACGCACACCCCTC
MA1107.2	KLF9	PPP1CC	1459	1474	+	5.41	CATCCGCTCCCCCAAG
MA1107.2	KLF9	PPP1CC	1406	1421	+	5.32	GCTTCCCGCCCGCCTA
MA1107.2	KLF9	PPP1CC	851	866	+	4.89	CGGCCCCATCTCCTTC
MA1107.2	KLF9	PPP1CC	1130	1145	+	4.84	ACGCCTCGCCTCCTGC
MA1107.2	KLF9	PPP1CC	271	286	-	4.44	CAGCCTCGCCCCACAG
MA1107.2	KLF9	PPP1CC	1125	1140	+	4.4	ACGCAACGCCTCGCCT
MA1107.2	KLF9	PPP1CC	604	619	+	4.11	CAGACTCACCCCAAGG
MA1107.2	KLF9	PPP1CC	1183	1198	-	3.65	TCACCCCTCACCCCGT
MA1107.2	KLF9	PPP1CC	569	584	-	3.43	GTGACGAACCCAATCA
MA1107.2	KLF9	PPP1CC	1166	1181	+	3.41	CGTGCAGACCCAACAC
MA1107.2	KLF9	PPP1CC	865	880	+	3.37	TCCGCACACCGAGGTT
MA1107.2	KLF9	PPP1CC	863	878	+	3.3	CTTCCGCACACCGAGG
MA1107.2	KLF9	PPP1CC	59	74	+	3.27	CTGACAGACACACAGG
MA1107.2	KLF9	PPP1CC	1387	1402	+	3.05	GCACCTCGCCTCGCCG
MA1107.2	KLF9	PPP1CC	1410	1425	+	2.89	CCCGCCCGCCTATAAA
MA1107.2	KLF9	PPP1CC	70	85	-	2.46	TATCCCCACTCCCTGT
MA1107.2	KLF9	PPP1CC	1314	1329	+	2.38	ACAGAACGCACACCCC
MA1107.2	KLF9	PPP1CC	1190	1205	-	2.28	GGTACCCTCACCCCTC
MA1107.2	KLF9	PPP1CC	1000	1015	-	2.27	CAGCTGCACACACACC
MA1107.2	KLF9	PPP1CC	522	537	-	2.19	AAACCAGGCACCGCCG
MA1107.2	KLF9	PPP1CC	480	495	-	1.96	AGGCGAAGCCCCGTCA
MA1107.2	KLF9	PPP1CC	651	666	-	1.69	CAGTGCCACCCAGAAC
MA1107.2	KLF9	PPP1CC	543	558	-	1.51	CAAGCACCGCCAGCTC
MA1107.2	KLF9	PPP1CC	277	292	-	1.45	TAGAACCAGCCTCGCC
MA1107.2	KLF9	PPP1CC	68	83	-	1.32	TCCCCACTCCCTGTGT
MA1107.2	KLF9	PPP1CC	734	749	+	1.26	CGCACAGATCCATACA
MA1107.2	KLF9	PPP1CC	1192	1207	-	1.22	CTGGTACCCTCACCCC
MA1107.2	KLF9	PPP1CC	475	490	-	1.17	AAGCCCCGTCATCGCC
