# Supplementary material for: Protein phosphatase 1 catalytic subunit gamma is a causative gene for meat lightness and redness
Source: PLoS Genet. 2024 Nov 20;20(11):e1011467. doi: 10.1371/journal.pgen.1011467 (PMC11616877; doi:10.1371/journal.pgen.1011467)
Supplement: S8 Table — (XLSX) [file pgen.1011467.s019.xlsx]

## Sheet: Sheet1
S8 Table. Estimates of genetic parameters correlations and phenotypic correlations between meat color traits in fast-growing white-feathered broilers.
Traitsa	L*15 min	a*15 min	L*24 h	a*24 h
L*15 min		-0.44±0.03	0.48±0.04	-0.24±0.05
a*15 min	-0.49±0.23		-0.31±0.05	0.45±0.04
L*24 h	0.71±0.17	-0.40±0.35		-0.14±0.04
a*24 h	-0.25±0.25	0.83±0.31	-0.38±0.26
a Upper diagonal is genetic correlation, and lower diagonal is phenotypic correlation.
