# Supplementary material for: Protein phosphatase 1 catalytic subunit gamma is a causative gene for meat lightness and redness
Source: PLoS Genet. 2024 Nov 20;20(11):e1011467. doi: 10.1371/journal.pgen.1011467 (PMC11616877; doi:10.1371/journal.pgen.1011467)
Supplement: S9 Table — (XLSX) [file pgen.1011467.s020.xlsx]

## Sheet: Sheet1
S9 Table. Information of chickens used across different analyses.
Breed	Age (d)	Number	analysis	Note
fast growing white-feathered chicken	42	230	Phenotype, GWAS, Gene-based association analysis, Mendelian randomlization, Genotype frequency statistics of the rs315520807
fast growing white-feathered chicken	42	10	Myoglobin	raising in the same condition
Beijing-you chicken	42	10	Myoglobin
fast growing white-feathered chicken	42	6	RNA-seq	raising in the same condition
Beijing-you chicken	42	6	RNA-seq
Beijing-you chicken	NA	80	Genotype frequency statistics of the rs315520807
