# Supplementary material for: Protein phosphatase 1 catalytic subunit gamma is a causative gene for meat lightness and redness
Source: PLoS Genet. 2024 Nov 20;20(11):e1011467. doi: 10.1371/journal.pgen.1011467 (PMC11616877; doi:10.1371/journal.pgen.1011467)
Supplement: S10 Table — (XLSX) [file pgen.1011467.s021.xlsx]

## Sheet: Sheet1
S10 Table. Meat color phenotypes of mice at 9 weeks of age
ID	Genotype	Gender	L*24h	a*24h	b*24h
1-1	C	female	4463	1236	892
1-2	C	female	4234	1440	1006
1-5	C	female	4400	981	847
2-2	KO	female	4603	1511	897
2-3	KO	female	4447	1491	986
2-4	KO	female	4542	1662	937
2-5	KO	female	4602	1230	961
3-1	C	male	4373	1626	942
3-2	C	male	4293	1528	7401
3-3	C	male	4000	1228	817
3-4	C	male	3940	1366	650
3-5	C	male	4005	1388	785
4-1	KO	male	4765	1252	721
4-2	KO	male	4770	1495	1116
4-3	KO	male	4614	1546	777
4-4	KO	male	4649	1312	754
4-5	KO	male	4567	1307	603
