# Supplementary material for: Protein phosphatase 1 catalytic subunit gamma is a causative gene for meat lightness and redness
Source: PLoS Genet. 2024 Nov 20;20(11):e1011467. doi: 10.1371/journal.pgen.1011467 (PMC11616877; doi:10.1371/journal.pgen.1011467)
Supplement: S11 Table — (XLSX) [file pgen.1011467.s022.xlsx]

## Sheet: Sheet1
S11 Table. Primers used for reverse transcription and real-time PCR
Primers	Sequences
PPP1CC-qF	CTTCTCAGAGGGAACCACGA
PPP1CC-qR	TGTGAACGTTTTCCACAGCTT
β-Actin-qF	GGTCAGAAGGACTCCTATGT
β-Actin-qR	GTGTGGTGCCAGATCTTCT
Cre-qF	TTTGCCCCCTCCATATAACA
Cre-qR	CAGGTAGGGCAGGAGTTGG
5‘loxP-qF	AGGACAGAGTCCTAGTGTAGTGGCA
5‘loxP-qR	CGCACAGCACCCACTCTACTTGAAA
3‘loxP-qF	GGTGCCTCTGGCTGGCCTGGAACACACCCTGTA
3‘loxP-qR	AGAGCTTCCCACAACCTTGAAGCTCTGTGGA
