# Supplementary material for: Protein phosphatase 1 catalytic subunit gamma is a causative gene for meat lightness and redness
Source: PLoS Genet. 2024 Nov 20;20(11):e1011467. doi: 10.1371/journal.pgen.1011467 (PMC11616877; doi:10.1371/journal.pgen.1011467)
Supplement: S12 Table — (XLSX) [file pgen.1011467.s023.xlsx]

## Sheet: Sheet1
S12 Table. Differentially expressed genes between PPP1CC-SSKO mice and control mice at 9 weeks of age.
Gene	GeneName	ko1_count	ko2_count	ko3_count	ko4_count	ko5_count	baseMean	c1_count	c2_count	c3_count	c4_count	c5_count	FoldChange	Log2FoldChange	pval	padj	Up/Down	Significant
ENSMUSG00000000001	Gnai3	170	315	299	144	325	261.753	211	292	298	374	271	0.904881	-0.144201	0.414358	0.757814	down	no
ENSMUSG00000000028	Cdc45	39	21	52	30	27	33.0738	27	30	37	29	38	1.11794	0.160846	0.60249	0.866816	up	no
ENSMUSG00000000031	H19	5517	4279	3715	3657	17540	8102.46	5358	5180	7031	8081	21965	0.72449	-0.464962	0.426914	0.766876	down	no
ENSMUSG00000000037	Scml2	1	2	1	2	2	2.19776	3	1	2	3	5	0.596073	-0.746438	0.412732	NA	down	no
ENSMUSG00000000049	Apoh	6	4	3	5	4	6.31803	7	17	12	5	1	0.567862	-0.816387	0.21846	NA	down	no
ENSMUSG00000000056	Narf	1644	1759	1761	1404	1605	1843.4	2054	2284	2166	2065	1862	0.828599	-0.271255	0.0203367	0.205721	down	no
ENSMUSG00000000058	Cav2	264	635	397	374	739	514.481	301	481	721	901	540	0.867045	-0.205821	0.39509	0.74328	down	no
ENSMUSG00000000078	Klf6	853	1370	855	722	1186	1162.47	1163	1657	1353	1349	1333	0.759071	-0.397693	0.00806093	0.129615	down	no
ENSMUSG00000000085	Scmh1	388	374	341	248	357	354.015	381	367	382	410	324	0.969579	-0.0445697	0.754082	0.925651	down	no
ENSMUSG00000000088	Cox5a	3519	2777	3014	2700	2925	2654.35	1092	2642	1198	4272	2681	1.38337	0.468189	0.0925091	0.416093	up	no
ENSMUSG00000000093	Tbx2	61	125	89	49	85	71.5521	29	74	44	109	72	1.32421	0.405137	0.165144	0.523363	up	no
ENSMUSG00000000094	Tbx4	16	12	12	26	25	21.449	36	17	20	35	16	0.785268	-0.348744	0.373863	0.730127	down	no
ENSMUSG00000000120	Ngfr	36	36	15	13	18	14.3132	1	9	2	6	5	5.54216	2.47045	4.87e-06	NA	up	yes
ENSMUSG00000000125	Wnt3	0	0	0	0	0	0.104992	0	0	0	0	1	0.710541	-0.49301	0.87605	NA	down	no
ENSMUSG00000000126	Wnt9a	146	164	187	130	170	156.968	130	127	172	156	200	1.06668	0.0931324	0.590754	0.860442	up	no
ENSMUSG00000000127	Fer	112	142	117	99	92	108.044	138	83	107	106	84	1.14126	0.190626	0.381665	0.735117	up	no
ENSMUSG00000000131	Xpo6	1019	1302	1302	1279	1619	1334.06	1390	1333	1588	1675	1031	0.985779	-0.0206638	0.87172	0.965992	down	no
ENSMUSG00000000134	Tfe3	177	219	227	188	270	217.957	191	178	243	272	247	1.00851	0.0122196	0.930926	0.980456	up	no
ENSMUSG00000000142	Axin2	122	115	124	66	85	102.492	85	90	74	154	122	1.04106	0.0580464	0.807245	0.944978	up	no
ENSMUSG00000000148	Brat1	121	131	117	105	129	111.306	89	110	73	131	114	1.23798	0.307987	0.0861707	0.403964	up	no
ENSMUSG00000000149	Gna12	197	248	259	171	276	229.414	165	264	231	300	231	1.02338	0.0333469	0.805283	0.944762	up	no
ENSMUSG00000000154	Slc22a18	6	0	5	1	6	4.84216	8	2	10	6	5	0.610617	-0.71166	0.343165	NA	down	no
ENSMUSG00000000167	Pih1d2	6	11	10	16	8	7.50268	6	1	5	3	7	2.44329	1.28883	0.0274528	NA	up	yes
ENSMUSG00000000168	Dlat	2239	2095	2229	1645	2330	2212.64	2333	2478	2216	2805	2010	0.943876	-0.0833312	0.475521	0.801189	down	no
ENSMUSG00000000171	Sdhd	2825	2619	3311	2329	3542	3067.87	2815	3718	3052	3925	3006	0.938587	-0.0914369	0.423244	0.76392	down	no
ENSMUSG00000000183	Fgf6	27	67	65	34	71	69.3339	30	28	140	99	156	0.603646	-0.728225	0.0855284	0.403047	down	no
ENSMUSG00000000184	Ccnd2	57	135	102	66	152	108.102	109	103	156	123	108	0.882224	-0.180783	0.412109	0.756041	down	no
ENSMUSG00000000194	Gpr107	333	363	344	320	469	381.357	372	421	375	415	438	0.950359	-0.073456	0.575227	0.852806	down	no
ENSMUSG00000000197	Nalcn	1	1	8	4	2	2.93217	3	1	3	6	1	1.24137	0.311934	0.722522	NA	up	no
ENSMUSG00000000202	Btbd17	0	0	6	1	0	1.61345	1	0	0	6	3	0.758244	-0.399266	0.796713	NA	down	no
ENSMUSG00000000204	Slfn4	5	1	4	9	5	5.48203	12	2	3	11	2	0.874346	-0.193724	0.795473	NA	down	no
ENSMUSG00000000214	Th	2	6	21	0	17	11.4322	9	3	8	12	39	0.62125	-0.686755	0.388434	NA	down	no
ENSMUSG00000000215	Ins2	1	0	1	0	1	0.301844	0	0	0	0	0	3.41226	1.77073	0.510052	NA	up	no
ENSMUSG00000000216	Scnn1g	0	0	0	0	0	0.182733	0	0	2	0	0	0.476293	-1.07008	0.734947	NA	down	no
ENSMUSG00000000223	Drp2	68	115	388	133	300	218.637	126	209	213	425	303	0.822809	-0.28137	0.542164	0.837442	down	no
ENSMUSG00000000244	Tspan32	0	0	7	3	6	2.64773	0	0	3	6	3	1.43905	0.525112	0.656852	NA	up	no
ENSMUSG00000000247	Lhx2	0	0	0	0	0	0.209984	0	0	0	0	2	0.476293	-1.07008	0.734947	NA	down	no
ENSMUSG00000000248	Clec2g	0	0	0	1	0	0.118627	0	0	0	0	0	1.58132	0.661132	0.834316	NA	up	no
ENSMUSG00000000253	Gmpr	3521	2897	2531	2395	3500	2552.97	1680	2778	1877	2430	2003	1.47392	0.559658	0.000638269	0.032655	up	no
ENSMUSG00000000263	Glra1	0	0	0	0	1	0.0896203	0	0	0	0	0	1.58132	0.661132	0.834316	NA	up	no
ENSMUSG00000000266	Mid2	77	115	76	84	116	101.047	105	101	127	100	120	0.885688	-0.17513	0.343686	0.708463	down	no
ENSMUSG00000000275	Trim25	253	380	352	286	529	375.359	333	352	448	591	337	0.923257	-0.115195	0.471374	0.798348	down	no
ENSMUSG00000000276	Dgke	140	215	175	115	215	189.171	184	170	247	374	126	0.835543	-0.259215	0.235791	0.604782	down	no
ENSMUSG00000000278	Scpep1	42	115	140	84	155	96.8192	72	101	81	112	92	1.21244	0.277913	0.262976	0.634506	up	no
ENSMUSG00000000282	Mnt	337	241	362	256	230	226.261	112	128	205	180	197	1.86986	0.902931	3.67e-05	0.00602745	up	yes
ENSMUSG00000000290	Itgb2	10	16	28	23	52	18.6981	8	9	14	14	17	2.15268	1.10614	0.00964977	0.142383	up	yes
ENSMUSG00000000295	Hddc2	129	112	110	87	114	107.848	105	117	132	85	90	1.10362	0.142242	0.472813	0.799247	up	no
ENSMUSG00000000296	Tpd52l1	338	313	317	262	302	311.776	301	292	242	442	334	1.0158	0.0226212	0.891842	0.97112	up	no
ENSMUSG00000000301	Pemt	20	17	21	29	26	19.7749	10	25	22	16	12	1.43458	0.520632	0.138789	0.490087	up	no
ENSMUSG00000000303	Cdh1	0	0	23	0	2	4.77885	0	2	7	19	0	1.0016	0.00230578	0.999168	NA	up	no
ENSMUSG00000000305	Cdh4	117	127	85	175	89	120.629	135	180	131	74	77	1.06947	0.0968933	0.758523	0.927615	up	no
ENSMUSG00000000308	Ckmt1	0	0	0	0	1	0.0896203	0	0	0	0	0	1.58132	0.661132	0.834316	NA	up	no
ENSMUSG00000000317	Bcl6b	79	87	146	88	319	143.087	89	100	185	102	267	0.970511	-0.0431839	0.909206	0.97384	down	no
ENSMUSG00000000318	Clec10a	67	84	177	76	118	74.3411	43	44	67	52	26	2.36794	1.24363	6.73e-06	0.00173932	up	yes
ENSMUSG00000000320	Alox12	8	10	16	8	12	15.4437	3	16	20	35	33	0.541425	-0.885167	0.0708606	NA	down	no
ENSMUSG00000000325	Arvcf	193	222	220	172	289	224.924	153	238	210	264	322	0.969339	-0.044927	0.810066	0.946199	down	no
ENSMUSG00000000326	Comt	436	492	505	355	506	459.58	383	536	414	635	414	1.0252	0.0359003	0.772134	0.93454	up	no
ENSMUSG00000000339	Rtca	180	235	159	176	140	166.727	115	167	99	222	183	1.21794	0.284443	0.214395	0.581515	up	no
ENSMUSG00000000340	Dbt	327	353	308	270	374	376.334	353	314	476	585	473	0.790269	-0.339585	0.0271015	0.238343	down	no
ENSMUSG00000000346	Dazap2	911	976	849	710	1029	944.582	878	922	949	1290	1064	0.930201	-0.104385	0.378017	0.733627	down	no
ENSMUSG00000000355	Mcts1	320	353	375	333	411	369.273	407	430	439	380	279	0.978445	-0.0314377	0.828019	0.951026	down	no
ENSMUSG00000000359	Rem1	25	32	42	42	53	37.4588	7	59	31	34	55	1.10522	0.144336	0.720732	0.91283	up	no
ENSMUSG00000000365	Rnf17	1	5	0	0	0	0.993282	2	0	0	1	1	1.47891	0.564536	0.73952	NA	up	no
ENSMUSG00000000374	Trappc10	484	544	434	390	565	530.966	564	573	561	686	577	0.861956	-0.214313	0.0662927	0.36271	down	no
ENSMUSG00000000378	Ccm2	247	243	303	209	262	238.51	180	249	175	309	235	1.1738	0.231188	0.146741	0.502736	up	no
ENSMUSG00000000384	Tbrg4	447	410	568	439	504	485.084	371	513	513	706	459	0.995273	-0.00683579	0.960561	0.988769	down	no
ENSMUSG00000000385	Tmprss2	1	0	0	0	1	0.588809	0	0	1	1	2	0.545424	-0.874549	0.639409	NA	down	no
ENSMUSG00000000386	Mx1	13	8	14	4	15	7.08692	6	4	1	0	5	3.38969	1.76115	0.00918726	NA	up	yes
ENSMUSG00000000392	Fap	57	150	110	127	174	114.06	85	96	152	116	97	1.18836	0.248968	0.290195	0.661781	up	no
ENSMUSG00000000399	Ndufa9	2967	2532	2313	1901	2376	2409.57	2495	2430	2123	2990	2095	1.06423	0.0898049	0.564263	0.847452	up	no
ENSMUSG00000000402	Egfl6	0	4	0	0	6	2.03855	1	0	1	10	1	0.81637	-0.292705	0.832174	NA	down	no
ENSMUSG00000000409	Lck	2	0	3	0	7	1.68512	2	0	0	0	3	2.2425	1.16511	0.427262	NA	up	no
ENSMUSG00000000411	Tssk3	0	3	0	0	0	0.483428	1	0	1	0	0	1.46291	0.548841	0.822247	NA	up	no
ENSMUSG00000000416	Cttnbp2	3	18	13	10	17	13.9256	10	5	28	27	15	0.758659	-0.398476	0.420228	NA	down	no
ENSMUSG00000000420	Galnt1	703	845	731	694	722	758.097	821	763	766	888	700	0.994767	-0.00756923	0.949545	0.985581	down	no
ENSMUSG00000000435	Myf5	26	32	56	40	73	46.1527	31	56	75	29	52	0.970437	-0.043293	0.894224	0.971754	down	no
ENSMUSG00000000439	Mkrn2	531	606	561	421	467	529.212	539	612	523	548	517	0.996707	-0.0047591	0.972757	0.993057	down	no
ENSMUSG00000000440	Pparg	51	182	78	50	133	96.4899	84	75	98	197	63	1.00433	0.00623299	0.984834	0.996146	up	no
ENSMUSG00000000441	Raf1	529	753	434	371	537	613.594	646	725	630	729	855	0.764619	-0.387186	0.031361	0.258063	down	no
ENSMUSG00000000486	2023-09-01	19	13	37	22	54	27.8721	20	16	38	26	39	1.07957	0.110463	0.777174	0.935734	up	no
ENSMUSG00000000489	Pdgfb	353	502	470	347	632	450.265	304	446	479	643	444	1.05359	0.0753144	0.611062	0.870152	up	no
ENSMUSG00000000530	Acvrl1	167	351	290	233	363	280.675	177	272	340	432	270	0.999818	-0.000262664	0.99889	0.999696	down	no
ENSMUSG00000000531	Grasp	85	127	138	105	131	109.481	81	89	112	133	111	1.17918	0.23779	0.142648	0.495048	up	no
ENSMUSG00000000532	Acvr1b	1018	849	786	641	943	872.407	1011	1035	874	918	693	0.98901	-0.0159423	0.925464	0.978872	down	no
ENSMUSG00000000538	Tom1l2	1218	1400	1646	1030	1510	1403.38	1373	1544	1410	1482	1575	0.963174	-0.054131	0.653888	0.885207	down	no
ENSMUSG00000000552	Zfp385a	148	150	164	243	377	279.209	733	271	143	160	345	0.646669	-0.6289	0.252182	0.623868	down	no
ENSMUSG00000000555	Itga5	154	346	233	158	418	264.404	202	181	312	344	373	0.952885	-0.0696259	0.782405	0.938057	down	no
ENSMUSG00000000560	Gabra2	0	0	0	0	0	0.17324	0	0	1	1	0	0.476293	-1.07008	0.734947	NA	down	no
ENSMUSG00000000561	Wdr77	201	165	229	166	231	209.425	282	188	215	264	169	0.935662	-0.0959407	0.611067	0.870152	down	no
ENSMUSG00000000562	Adora3	0	0	0	0	1	0.200669	1	0	0	0	0	1.06	0.0840623	0.978782	NA	up	no
ENSMUSG00000000563	Atp5f1	9532	8706	9907	8296	9273	9409.71	8851	9950	9490	12565	8512	0.99348	-0.00943728	0.932455	0.981234	down	no
ENSMUSG00000000567	Sox9	7	10	21	9	20	18.7259	26	10	24	42	25	0.552623	-0.855633	0.037995	0.286151	down	yes
ENSMUSG00000000568	Hnrnpd	649	704	715	674	791	759.237	917	755	1026	842	590	0.905847	-0.142661	0.349049	0.713029	down	no
ENSMUSG00000000579	Dynlt1c	29	40	34	31	42	38.995	34	46	61	46	35	0.840933	-0.249938	0.283477	0.655511	down	no
ENSMUSG00000000581	C1d	350	371	437	274	388	362.208	322	421	415	394	300	1.04035	0.0570708	0.653591	0.884933	up	no
ENSMUSG00000000594	Gm2a	173	193	188	197	260	190.816	196	153	194	180	182	1.17278	0.229927	0.153953	0.510414	up	no
ENSMUSG00000000600	Krit1	243	383	337	342	495	413.078	466	481	562	540	367	0.783748	-0.351539	0.019538	0.201034	down	no
ENSMUSG00000000605	Clcn4	661	729	769	712	859	813.945	854	741	1053	1047	821	0.877204	-0.189016	0.105063	0.437327	down	no
ENSMUSG00000000617	Grm6	0	0	0	0	0	0.0913663	0	0	1	0	0	0.710541	-0.49301	0.87605	NA	down	no
ENSMUSG00000000627	Sema4f	1	0	3	3	0	1.06197	0	0	1	0	2	2.53036	1.33934	0.416632	NA	up	no
ENSMUSG00000000628	Hk2	3688	3113	4360	3146	3021	3422.81	3003	2878	4113	4922	2415	1.08698	0.120329	0.491599	0.810473	up	no
ENSMUSG00000000631	Myo18a	3044	3489	2777	2274	3974	3271.91	2210	3324	3849	4052	4319	0.925942	-0.111006	0.498282	0.81272	down	no
ENSMUSG00000000632	Sez6	6	5	7	8	8	5.76537	0	4	5	2	12	1.55487	0.636792	0.362964	NA	up	no
ENSMUSG00000000673	Haao	3	0	1	2	2	1.21731	1	0	0	3	0	2.29935	1.20123	0.400519	NA	up	no
ENSMUSG00000000682	Cd52	9	4	23	10	22	10.1974	5	6	10	9	6	1.99163	0.993949	0.052845	NA	up	no
ENSMUSG00000000686	Abhd15	4	6	3	0	2	1.60495	1	0	0	0	0	11.3509	3.50473	0.0135354	NA	up	yes
ENSMUSG00000000690	Hoxb6	43	54	67	57	59	54.9977	25	57	81	53	62	1.0758	0.105405	0.686364	0.897762	up	no
ENSMUSG00000000693	Loxl3	20	65	68	41	93	50.7259	27	47	63	50	50	1.25251	0.324823	0.291643	0.662736	up	no
ENSMUSG00000000708	Kat2b	1083	1241	1064	1003	1130	1162.35	1348	1225	1051	1396	1154	0.944329	-0.082638	0.534569	0.833246	down	no
ENSMUSG00000000711	Rab5b	1241	1322	1155	870	1291	1323.22	1702	1698	1367	1281	1380	0.82442	-0.278549	0.0910642	0.414052	down	no
ENSMUSG00000000724	Cryba1	0	0	0	0	0	0.412399	1	0	1	0	2	0.230564	-2.11676	0.388697	NA	down	no
ENSMUSG00000000730	Dnmt3l	0	0	2	1	0	0.504067	1	0	0	1	0	1.5679	0.648831	0.761899	NA	up	no
ENSMUSG00000000732	Icosl	27	65	55	51	53	43.3975	40	22	59	38	29	1.40308	0.488594	0.0942264	0.41969	up	no
ENSMUSG00000000738	Spg7	1402	1193	1153	1006	1094	1128.79	947	1201	918	1354	1065	1.14512	0.195498	0.200535	0.563822	up	no
ENSMUSG00000000739	Sult5a1	34	35	91	46	101	53.4135	38	53	55	49	44	1.33489	0.416723	0.158651	0.515503	up	no
ENSMUSG00000000740	Rpl13	6257	5273	6755	5732	5968	5101.21	2021	5589	3119	6772	4005	1.52938	0.612946	0.00745132	0.123127	up	yes
ENSMUSG00000000743	Chmp1a	573	573	580	478	452	542.143	519	550	478	699	553	1.01484	0.0212479	0.885875	0.969696	up	no
ENSMUSG00000000751	Rpa1	878	662	825	697	778	765.419	797	865	727	851	598	1.06953	0.0969712	0.537794	0.835462	up	no
ENSMUSG00000000753	Serpinf1	315	609	843	407	682	453.8	191	471	376	415	336	1.67466	0.743872	0.000917117	0.0392431	up	yes
ENSMUSG00000000759	Tubgcp3	230	291	281	225	310	284.245	277	299	348	340	285	0.911325	-0.133962	0.199675	0.563258	down	no
ENSMUSG00000000776	Polr3d	275	218	215	219	217	229.393	196	244	215	322	190	1.06371	0.0891102	0.601562	0.866299	up	no
ENSMUSG00000000782	Tcf7	10	4	11	12	16	11.4679	9	10	16	10	17	0.904555	-0.144721	0.748747	NA	down	no
ENSMUSG00000000787	Ddx3x	2372	3881	3519	2523	5888	4034.89	2768	4530	4598	4646	6584	0.809007	-0.305775	0.169533	0.526821	down	no
ENSMUSG00000000791	Il12rb1	0	0	0	0	0	0.81892	2	2	1	0	3	0.116096	-3.1066	0.080569	NA	down	no
ENSMUSG00000000792	Slc5a5	2	3	2	1	5	2.26863	0	3	1	5	2	1.2638	0.337765	0.714798	NA	up	no
ENSMUSG00000000794	Kcnn3	22	32	13	25	40	31.4278	30	20	19	51	66	0.740468	-0.433491	0.282479	0.654581	down	no
ENSMUSG00000000804	Usp32	241	278	227	229	282	259.147	203	289	265	327	284	0.978718	-0.0310347	0.810643	0.946199	down	no
ENSMUSG00000000805	Car4	226	298	290	189	256	282.93	198	365	339	623	160	0.818014	-0.289803	0.240823	0.61119	down	no
ENSMUSG00000000811	Txnrd3	57	87	92	63	66	66.4227	60	66	61	60	57	1.26264	0.336439	0.0856371	0.403186	up	no
ENSMUSG00000000823	Zfp512b	305	390	422	323	511	401.066	341	404	411	480	488	0.963127	-0.0542027	0.684283	0.897544	down	no
ENSMUSG00000000826	Dnajc5	694	974	1018	737	1120	957.002	909	1031	1158	1117	982	0.916839	-0.125259	0.206105	0.572545	down	no
ENSMUSG00000000827	Tpd52l2	744	821	861	718	914	820.915	728	927	906	1006	700	1.01243	0.0178164	0.844194	0.957059	up	no
ENSMUSG00000000838	Fmr1	124	240	199	183	300	205.233	179	170	276	215	207	1.04169	0.0589241	0.754296	0.925783	up	no
ENSMUSG00000000861	Bcl11a	0	0	1	1	0	0.875526	3	0	0	4	0	0.3161	-1.66155	0.379406	NA	down	no
ENSMUSG00000000869	Il4	5	10	7	8	12	9.53706	9	3	19	14	11	0.793301	-0.33406	0.50023	NA	down	no
ENSMUSG00000000876	Pxmp4	210	252	201	170	278	202.607	142	190	185	269	166	1.24366	0.31459	0.0303072	0.253762	up	no
ENSMUSG00000000881	Dlg3	38	65	84	37	72	59.9792	39	47	79	89	69	0.965094	-0.0512585	0.839307	0.955008	down	no
ENSMUSG00000000884	Gnb1l	16	37	17	25	24	24.9791	29	29	29	15	29	0.942364	-0.0856442	0.802324	0.944121	down	no
ENSMUSG00000000889	Dbh	2	0	0	0	0	0.559422	0	0	0	4	0	0.621598	-0.685946	0.798634	NA	down	no
ENSMUSG00000000901	Mmp11	43	83	104	61	78	60.9963	20	46	43	76	69	1.54046	0.623359	0.034488	0.270348	up	yes
ENSMUSG00000000902	Smarcb1	175	240	234	194	243	221.2	219	211	239	285	205	0.991385	-0.0124828	0.915355	0.975242	down	no
ENSMUSG00000000903	Vpreb3	0	1	1	1	2	1.49108	0	2	8	1	0	0.487515	-1.03648	0.437661	NA	down	no
ENSMUSG00000000915	Hip1r	193	292	224	188	299	250.036	124	308	275	459	227	0.927471	-0.108626	0.622701	0.873616	down	no
ENSMUSG00000000916	Nsun5	157	179	193	141	193	158.775	119	184	142	178	123	1.22859	0.297008	0.0352638	0.27348	up	no
ENSMUSG00000000934	Top1mt	190	162	131	122	127	145.578	101	168	121	203	143	1.07866	0.10924	0.601846	0.866393	up	no
ENSMUSG00000000938	Hoxa10	111	162	133	112	176	171.576	220	197	228	261	155	0.688978	-0.537471	0.000428736	0.0268696	down	no
ENSMUSG00000000942	Hoxa4	17	24	34	26	17	25.2109	24	26	23	55	13	0.914366	-0.129157	0.721167	0.91288	down	no
ENSMUSG00000000948	Gm38393	15	16	21	13	28	22.4434	38	31	38	15	12	0.714897	-0.484193	0.220634	0.588182	down	no
ENSMUSG00000000957	Mmp14	130	293	317	131	351	223.153	106	189	237	239	306	1.16577	0.221288	0.42116	0.762166	up	no
ENSMUSG00000000958	Slc7a7	14	40	27	25	49	29.6416	23	21	43	52	15	1.06985	0.0974077	0.784041	0.938565	up	no
ENSMUSG00000000959	Oxa1l	827	665	845	624	770	735.518	533	774	606	1133	685	1.08292	0.114929	0.495078	0.811292	up	no
ENSMUSG00000000976	Heatr6	206	266	230	188	268	249.368	221	297	309	299	253	0.888043	-0.171299	0.134154	0.482108	down	no
ENSMUSG00000000982	Ccl3	0	0	2	0	0	0.505982	2	0	1	0	0	0.680606	-0.555108	0.817351	NA	down	no
ENSMUSG00000001016	Ilf2	459	423	548	380	474	468.997	446	531	529	520	427	0.988288	-0.016996	0.890424	0.970852	down	no
ENSMUSG00000001017	Chtop	1391	1614	1652	1219	1639	1569.51	1723	1635	1889	1652	1444	0.94637	-0.0795234	0.479105	0.802003	down	no
ENSMUSG00000001018	Snapin	1277	1505	1372	1259	1125	1315.12	1415	1395	1145	1414	1271	1.04269	0.0603095	0.683576	0.897505	up	no
ENSMUSG00000001020	S100a4	0	0	0	0	0	0.111049	1	0	0	0	0	0.710541	-0.49301	0.87605	NA	down	no
ENSMUSG00000001021	S100a3	0	0	0	0	0	0.0952397	0	1	0	0	0	0.710541	-0.49301	0.87605	NA	down	no
ENSMUSG00000001025	S100a6	252	508	701	298	584	442.802	263	415	514	549	478	1.10101	0.138826	0.531268	0.831155	up	no
ENSMUSG00000001027	Scn4a	4131	4331	3766	3184	3580	4067.71	4317	4505	4082	4317	4639	0.917015	-0.124983	0.372979	0.730127	down	no
ENSMUSG00000001029	Icam2	50	111	79	81	177	101.278	50	101	114	147	137	0.948823	-0.075789	0.792673	0.941686	down	no
ENSMUSG00000001034	Mapk7	69	126	124	83	146	97.3117	40	92	105	109	104	1.28275	0.359237	0.123266	0.466871	up	no
ENSMUSG00000001036	Epn2	352	524	404	323	508	432.481	374	476	511	491	439	0.968437	-0.04627	0.688659	0.898872	down	no
ENSMUSG00000001039	B9d1	15	23	19	20	21	19.7342	14	26	10	28	24	1.02082	0.0297246	0.931228	0.980456	up	no
ENSMUSG00000001052	Sec24b	529	584	449	388	515	487.569	367	515	493	606	492	1.06401	0.0895157	0.499564	0.813635	up	no
ENSMUSG00000001053	N4bp3	82	98	106	60	179	103.332	56	120	106	154	108	1.01607	0.0230022	0.925843	0.978935	up	no
ENSMUSG00000001054	Rmnd5b	160	177	207	130	158	169.038	149	209	148	205	168	1.00286	0.00412556	0.97909	0.994816	up	no
ENSMUSG00000001056	Nhp2	252	279	338	275	254	246.367	156	281	188	289	173	1.38666	0.471612	0.00658786	0.115301	up	no
ENSMUSG00000001062	Vps9d1	235	293	294	236	279	258.46	216	299	250	240	262	1.11167	0.152731	0.256488	0.627516	up	no
ENSMUSG00000001065	Zfp276	89	123	133	108	188	123.373	80	140	107	155	137	1.08998	0.124303	0.522025	0.825586	up	no
ENSMUSG00000001082	Mfsd10	46	81	74	47	100	60.7612	38	64	67	60	46	1.32552	0.406558	0.0635869	0.358146	up	no
ENSMUSG00000001089	Luzp1	133	292	179	146	345	242.569	234	257	327	367	228	0.807391	-0.30866	0.132192	0.47908	down	no
ENSMUSG00000001098	Kctd10	111	155	126	88	202	130.468	76	124	125	201	136	1.09073	0.125296	0.553464	0.842881	up	no
ENSMUSG00000001100	Poldip2	1160	1112	1191	1084	1122	1119.3	1097	1271	964	1231	1001	1.08477	0.117389	0.377451	0.732988	up	no
ENSMUSG00000001103	Sebox	0	0	1	1	2	1.33735	1	5	3	1	0	0.421538	-1.24627	0.348322	NA	down	no
ENSMUSG00000001105	Ift20	210	250	252	201	228	214.884	136	246	223	264	172	1.1762	0.234128	0.109196	0.444704	up	no
ENSMUSG00000001119	Col6a1	606	1353	1477	697	1872	1060.98	674	1071	1110	836	1187	1.25166	0.323847	0.174912	0.533083	up	no
ENSMUSG00000001120	Pcbp3	14	26	26	26	35	26.7356	29	26	24	42	25	0.918483	-0.122676	0.670083	0.89248	down	no
ENSMUSG00000001123	Lgals9	84	204	191	120	258	174.072	120	175	198	244	204	0.94747	-0.0778472	0.725683	0.914898	down	no
ENSMUSG00000001127	Araf	1120	1251	1177	1053	1274	1217.59	1258	1279	1310	1550	1048	0.969458	-0.0447502	0.648083	0.883938	down	no
ENSMUSG00000001128	Cfp	99	144	253	192	236	172.382	138	173	241	154	121	1.17865	0.237141	0.318908	0.688515	up	no
ENSMUSG00000001131	Timp1	0	6	4	3	4	5.99857	1	3	15	16	12	0.386138	-1.37281	0.0697628	NA	down	no
ENSMUSG00000001134	Uxt	68	69	93	66	71	75.7744	62	82	97	117	49	0.973569	-0.0386445	0.85467	0.960305	down	no
ENSMUSG00000001138	Cnnm3	331	463	349	297	452	392.834	360	480	403	483	378	0.947972	-0.0770839	0.514204	0.822206	down	no
ENSMUSG00000001143	Lman2l	296	366	286	296	409	339.532	423	333	368	350	292	0.979532	-0.0298348	0.850616	0.95859	down	no
ENSMUSG00000001150	Mcm3ap	589	666	741	591	820	714.674	666	816	884	880	615	0.936234	-0.0950592	0.350075	0.71406	down	no
ENSMUSG00000001151	Pcnt	1460	1579	1578	987	2224	1589.82	1657	1792	1576	1848	1470	0.977053	-0.0334918	0.81872	0.94874	down	no
ENSMUSG00000001155	Ftcd	0	1	0	1	1	0.488524	0	1	1	0	0	1.53458	0.617843	0.752976	NA	up	no
ENSMUSG00000001156	Mxd1	162	165	164	155	195	166.883	172	207	242	113	103	1.06063	0.0849184	0.716289	0.910807	up	no
ENSMUSG00000001157	Gmcl1	37	69	59	45	88	67.2465	73	70	88	83	76	0.79536	-0.33032	0.106221	0.43966	down	no
ENSMUSG00000001158	Snrnp27	793	762	1027	680	757	773.385	717	916	809	808	531	1.13212	0.179032	0.250476	0.622554	up	no
ENSMUSG00000001166	Oas1c	1	9	3	8	6	5.22245	6	3	3	9	5	1.10006	0.137584	0.833923	NA	up	no
ENSMUSG00000001168	Oas1h	0	0	0	0	0	0.182733	0	0	2	0	0	0.476293	-1.07008	0.734947	NA	down	no
ENSMUSG00000001173	Ocrl	501	668	847	519	655	710.385	771	872	1069	636	662	0.831691	-0.265881	0.127219	0.47319	down	no
ENSMUSG00000001175	Calm1	7646	8838	8809	7349	8593	8107.79	6947	9916	9153	7210	7248	1.0771	0.107155	0.399179	0.746221	up	no
ENSMUSG00000001211	Agpat3	1299	1667	1274	934	1428	1518.38	1454	1810	1396	2752	1557	0.785861	-0.347653	0.0301781	0.25337	down	no
ENSMUSG00000001225	Slc26a3	0	0	0	0	0	0.222097	2	0	0	0	0	0.476293	-1.07008	0.734947	NA	down	no
ENSMUSG00000001227	Sema6b	77	151	97	121	212	119.937	51	104	96	181	143	1.21357	0.279259	0.324804	0.693646	up	no
ENSMUSG00000001228	Uhrf1	17	17	26	20	34	29.0048	24	31	38	85	14	0.651793	-0.617514	0.110842	0.447444	down	no
ENSMUSG00000001229	Dpp9	665	679	558	500	695	601.694	520	616	523	718	597	1.10603	0.145396	0.257376	0.628213	up	no
ENSMUSG00000001240	Ramp2	258	488	470	343	560	407.091	218	498	420	637	316	1.08352	0.115723	0.579742	0.855102	up	no
ENSMUSG00000001247	Lsr	0	2	3	5	11	4.45832	3	8	6	8	1	0.856077	-0.224187	0.777851	NA	down	no
ENSMUSG00000001248	Gramd1a	526	585	743	641	935	684.794	610	601	776	998	572	1.02782	0.0395879	0.792795	0.941686	up	no
ENSMUSG00000001249	Hpn	47	68	74	101	85	62.6019	21	27	85	75	50	1.5933	0.672014	0.044302	0.305244	up	yes
ENSMUSG00000001260	Gabrg1	0	1	0	0	2	0.272912	0	0	0	0	0	3.17657	1.66747	0.5962	NA	up	no
ENSMUSG00000001270	Ckb	27	106	112	58	109	72.909	24	51	62	140	74	1.24825	0.319907	0.387814	0.737869	up	no
ENSMUSG00000001280	Sp1	421	629	515	351	599	529.512	531	522	612	643	568	0.913983	-0.129761	0.284806	0.656085	down	no
ENSMUSG00000001281	Itgb7	18	10	26	11	15	14.3766	3	12	14	19	18	1.30798	0.387337	0.386733	NA	up	no
ENSMUSG00000001285	Myg1	159	134	156	133	167	145.115	125	149	184	156	102	1.11949	0.16284	0.329251	0.696146	up	no
ENSMUSG00000001288	Rarg	185	322	354	233	388	279.443	164	250	330	370	275	1.12781	0.173518	0.342426	0.706897	up	no
ENSMUSG00000001289	Pfdn5	1365	1336	1750	1438	1349	1333.28	828	1505	1444	1526	931	1.25939	0.332722	0.03952	0.291658	up	no
ENSMUSG00000001300	Efnb2	165	380	199	166	225	267.195	145	287	506	429	273	0.741032	-0.432392	0.0977943	0.423467	down	no
ENSMUSG00000001305	Rrp15	121	132	114	123	115	112.011	68	135	93	125	101	1.24649	0.31787	0.091166	0.414052	up	no
ENSMUSG00000001313	Rnd2	26	52	52	20	44	39.0433	24	40	52	59	36	0.970517	-0.0431742	0.876294	0.967889	down	no
ENSMUSG00000001323	Srr	85	110	90	86	89	101.566	103	134	113	96	116	0.862239	-0.21384	0.239297	0.609115	down	no
ENSMUSG00000001333	Sync	303	415	201	153	214	285.247	201	335	250	254	540	0.845978	-0.241308	0.425244	0.765515	down	no
ENSMUSG00000001334	Fndc5	523	424	368	430	435	562.994	544	440	523	1766	405	0.668943	-0.580044	0.0603212	0.350168	down	no
ENSMUSG00000001348	Acp5	1	36	4	2	5	8.41691	3	8	8	12	10	1.19115	0.25235	0.742555	NA	up	no
ENSMUSG00000001349	Cnn1	7	28	18	5	17	20.9366	8	10	42	32	51	0.538176	-0.893849	0.0912589	0.414052	down	no
ENSMUSG00000001366	Fbxo9	903	1057	953	718	1080	931.181	803	987	896	1097	942	1.05251	0.073836	0.456572	0.790164	up	no
ENSMUSG00000001376	Vps50	381	433	429	273	392	379.932	313	469	428	385	346	1.03872	0.054811	0.692526	0.901453	up	no
ENSMUSG00000001380	Hars	316	314	331	254	316	321.534	394	330	342	366	274	0.947158	-0.0783224	0.596514	0.863727	down	no
ENSMUSG00000001383	Zmat2	714	754	871	773	799	831.281	1150	905	977	782	605	0.930191	-0.104401	0.580417	0.855102	down	no
ENSMUSG00000001403	Ube2c	62	154	133	168	315	227.162	245	374	681	154	66	0.571261	-0.807778	0.174394	0.532974	down	no
ENSMUSG00000001415	Smg5	876	1090	1033	813	1061	965.844	737	990	999	1190	1013	1.04954	0.069753	0.47218	0.79865	up	no
ENSMUSG00000001416	Cct3	957	1223	1173	934	1183	1074.6	979	1111	1079	1171	1051	1.06978	0.097315	0.248124	0.619512	up	no
ENSMUSG00000001418	Glmp	278	313	362	310	417	317.575	268	288	365	336	276	1.16003	0.214161	0.0769779	0.385568	up	no
ENSMUSG00000001419	Mef2d	3914	4275	3467	2959	4092	3753.01	3105	3788	3967	4399	3991	1.03167	0.0449778	0.687474	0.898365	up	no
ENSMUSG00000001420	Tmem79	66	93	84	97	88	72.5919	41	80	32	68	77	1.52483	0.60865	0.0212085	0.208049	up	yes
ENSMUSG00000001424	Snd1	638	573	611	464	563	565.495	582	650	507	546	533	1.06764	0.0944267	0.537199	0.835352	up	no
ENSMUSG00000001435	Col18a1	72	146	139	91	165	120.298	66	111	133	165	150	1.02981	0.0423752	0.85057	0.95859	up	no
ENSMUSG00000001436	Slc19a1	51	73	68	56	50	55.6025	44	58	52	48	58	1.21012	0.275147	0.200495	0.563822	up	no
ENSMUSG00000001440	Kpnb1	1011	1132	1178	877	1095	1094.61	1085	1181	1241	1178	1076	0.969762	-0.0442977	0.657211	0.887182	down	no
ENSMUSG00000001441	Npepps	937	962	961	812	1139	1042.01	1128	997	1114	1368	1127	0.886679	-0.173516	0.11951	0.461708	down	no
ENSMUSG00000001444	Tbx21	1	1	13	2	6	4.80667	9	5	1	2	8	0.894203	-0.161326	0.848825	NA	down	no
ENSMUSG00000001445	Mrpl10	311	271	253	216	237	251.055	216	266	215	310	229	1.11852	0.161595	0.316949	0.686814	up	no
ENSMUSG00000001467	Cyp51	42	59	63	53	64	60.2745	51	71	62	75	72	0.897074	-0.156701	0.41298	0.75621	down	no
ENSMUSG00000001472	Tcf25	3069	3369	3639	3310	3740	3375.86	3579	3457	3634	3312	2823	1.07589	0.105524	0.386085	0.736478	up	no
ENSMUSG00000001473	Tubb6	207	234	224	166	249	228.995	191	230	208	320	297	0.916559	-0.1257	0.422845	0.763656	down	no
ENSMUSG00000001482	Def8	354	265	305	223	305	306.792	349	342	299	340	298	0.944439	-0.0824706	0.623306	0.873945	down	no
ENSMUSG00000001493	Meox1	12	87	46	31	69	49.5785	33	36	66	67	68	0.93023	-0.104341	0.77942	0.936647	down	no
ENSMUSG00000001494	Sost	0	0	0	0	0	0.163747	0	0	0	2	0	0.476293	-1.07008	0.734947	NA	down	no
ENSMUSG00000001497	Pax9	0	0	0	0	3	1.15282	0	0	2	6	2	0.318045	-1.6527	0.347692	NA	down	no
ENSMUSG00000001504	Irx2	3	0	1	1	0	1.22223	0	3	0	2	2	0.817167	-0.291297	0.838306	NA	down	no
ENSMUSG00000001506	Col1a1	955	2646	2364	1257	2520	1624.05	936	1168	1520	1322	1911	1.45025	0.536298	0.0243617	0.2256	up	no
ENSMUSG00000001507	Itga3	119	135	135	104	187	137.554	92	147	141	168	173	0.994057	-0.00859937	0.961486	0.989228	down	no
ENSMUSG00000001508	Sgca	3070	2533	2852	2612	2443	2557.04	2229	2848	2146	2888	1992	1.20324	0.266921	0.0819502	0.397079	up	no
ENSMUSG00000001517	Foxm1	1	3	4	9	24	7.01481	0	4	8	4	15	1.3375	0.419535	0.620107	NA	up	no
ENSMUSG00000001518	Itfg2	169	124	167	137	167	168.716	164	174	204	239	164	0.867311	-0.20538	0.190078	0.551782	down	no
ENSMUSG00000001520	Nrip2	25	59	36	41	50	47.9394	58	57	51	64	47	0.799037	-0.323666	0.165573	0.523363	down	no
ENSMUSG00000001521	Tulp3	178	180	184	164	198	183.197	167	160	213	211	193	1.01695	0.0242467	0.858481	0.961443	up	no
ENSMUSG00000001524	Gtf2h4	166	180	200	171	199	173.342	141	177	193	209	120	1.16671	0.222446	0.113771	0.452789	up	no
ENSMUSG00000001525	Tubb5	563	758	790	611	793	666.131	487	588	605	922	661	1.14666	0.197441	0.117957	0.459328	up	no
ENSMUSG00000001542	Ell2	713	688	427	421	1338	754.905	1246	759	880	725	442	0.902791	-0.147537	0.627209	0.875417	down	no
ENSMUSG00000001552	Jup	3335	2617	2213	1928	2902	2716.89	1654	3436	3156	3812	2589	0.963994	-0.0529042	0.783003	0.938057	down	no
ENSMUSG00000001555	Fkbp10	26	61	76	45	83	52.2745	20	29	46	55	93	1.2332	0.302407	0.418332	0.760263	up	no
ENSMUSG00000001558	Klhl10	6	5	2	2	8	4.21952	3	5	5	4	3	1.21298	0.278552	0.674123	NA	up	no
ENSMUSG00000001569	Nom1	214	241	210	176	211	227.794	225	250	258	293	229	0.890838	-0.166764	0.168338	0.525676	down	no
ENSMUSG00000001576	Ergic1	266	419	356	298	418	423.429	420	418	692	532	505	0.720018	-0.473895	0.00134738	0.0470976	down	no
ENSMUSG00000001583	Tnk1	0	4	1	1	4	1.66786	2	0	2	0	3	1.3819	0.466654	0.698691	NA	up	no
ENSMUSG00000001588	Acap1	4	9	18	8	19	10.641	2	11	11	16	13	1.15208	0.204237	0.689832	NA	up	no
ENSMUSG00000001604	Tcea3	3849	3020	3576	3459	3003	3284.18	3110	3595	2971	3771	2508	1.14454	0.194768	0.227588	0.595806	up	no
ENSMUSG00000001627	Ifrd1	979	916	931	703	1192	1023.51	925	999	1434	1321	1022	0.880123	-0.184222	0.164455	0.522728	down	no
ENSMUSG00000001630	Stk38l	217	254	257	192	274	252.076	270	256	287	306	242	0.924965	-0.112529	0.325454	0.694201	down	no
ENSMUSG00000001632	Brpf1	275	331	287	278	306	283.044	214	274	310	301	279	1.14078	0.190022	0.115432	0.455597	up	no
ENSMUSG00000001642	Akr1b3	2415	2557	2792	2261	2406	2348.16	1915	2773	2263	2402	1865	1.18211	0.241364	0.0478059	0.315881	up	no
ENSMUSG00000001655	Hoxc13	0	0	0	0	0	0.209984	0	0	0	0	2	0.476293	-1.07008	0.734947	NA	down	no
ENSMUSG00000001656	Hoxc11	177	140	240	102	171	162.998	115	117	211	166	210	1.06819	0.0951749	0.69124	0.90052	up	no
ENSMUSG00000001657	Hoxc8	23	46	61	40	66	43.7818	37	41	80	22	30	1.16387	0.218932	0.527916	0.828914	up	no
ENSMUSG00000001661	Hoxc6	108	137	92	116	180	132.499	112	148	158	158	138	0.937437	-0.093207	0.590794	0.860442	down	no
ENSMUSG00000001663	Gstt1	68	125	124	99	119	89.3407	42	94	73	91	73	1.52163	0.605621	0.00306313	0.07805	up	yes
ENSMUSG00000001665	Gstt3	16	38	38	18	44	28.778	23	28	36	33	23	1.12157	0.165514	0.569714	0.850304	up	no
ENSMUSG00000001666	Ddt	6	4	8	15	5	11.082	9	19	17	17	12	0.564989	-0.823704	0.0849396	NA	down	no
ENSMUSG00000001670	Tat	0	0	0	0	1	0.194613	0	0	0	0	1	1.06	0.0840623	0.978782	NA	up	no
ENSMUSG00000001672	Marveld3	0	2	2	2	1	0.706734	0	0	0	0	0	7.98455	2.99721	0.0999402	NA	up	no
ENSMUSG00000001674	Ddx18	279	313	220	165	254	260.63	200	347	232	355	285	0.923778	-0.114382	0.540327	0.836547	down	no
ENSMUSG00000001687	Ubl3	1162	1263	1142	1011	1236	1159.94	1114	1153	1116	1408	1100	1.04823	0.0679577	0.495725	0.811292	up	no
ENSMUSG00000001700	Gramd3	113	143	172	119	148	146.25	150	138	162	194	146	0.930002	-0.104695	0.461165	0.791725	down	no
ENSMUSG00000001707	Eef1e1	190	193	188	170	206	183.003	177	189	209	190	132	1.12257	0.166805	0.251418	0.622679	up	no
ENSMUSG00000001729	Akt1	508	596	634	518	753	577.81	392	536	455	947	566	1.11494	0.156971	0.359626	0.719077	up	no
ENSMUSG00000001739	Cldn15	63	98	115	90	157	101.003	53	122	145	82	107	1.07537	0.104838	0.682733	0.897081	up	no
ENSMUSG00000001741	Il16	35	44	94	37	60	48.7741	28	31	66	76	33	1.23629	0.306022	0.333021	0.69935	up	no
ENSMUSG00000001750	Tcirg1	196	277	270	230	281	226.66	129	185	244	230	252	1.27717	0.352951	0.0346318	0.271026	up	no
ENSMUSG00000001751	Naglu	69	59	115	75	68	62.8308	33	46	40	73	53	1.69615	0.762266	0.00253471	0.0698962	up	yes
ENSMUSG00000001755	Coasy	330	342	313	266	336	278.571	190	206	269	316	241	1.38904	0.474085	0.000368403	0.0246183	up	no
ENSMUSG00000001761	Smo	48	108	65	76	109	72.1194	39	58	61	95	78	1.2971	0.375286	0.127724	0.473538	up	no
ENSMUSG00000001763	Tspan33	28	27	34	18	35	30.5583	28	26	24	61	33	0.880547	-0.183528	0.537751	0.835462	down	no
ENSMUSG00000001767	Crnkl1	305	424	366	246	309	337.593	247	411	371	363	383	0.981453	-0.027009	0.863	0.963044	down	no
ENSMUSG00000001768	Rin2	125	262	264	183	246	219.033	163	204	321	278	202	0.976772	-0.0339061	0.855777	0.960768	down	no
ENSMUSG00000001773	Folh1	0	0	0	0	0	0.683759	3	0	0	3	1	0.137939	-2.8579	0.178	NA	down	no
ENSMUSG00000001774	Chordc1	513	818	756	655	820	760.169	742	868	989	768	779	0.900568	-0.151093	0.238879	0.6088	down	no
ENSMUSG00000001783	Rtcb	521	633	556	463	575	535.897	495	588	474	641	471	1.09153	0.126355	0.256196	0.627373	up	no
ENSMUSG00000001785	Pwp1	349	342	315	247	284	308.791	271	359	270	359	313	1.04136	0.0584715	0.702372	0.905935	up	no
ENSMUSG00000001786	Fbxo7	147	146	180	130	166	155.363	152	155	155	194	146	1.01688	0.0241505	0.859425	0.961728	up	no
ENSMUSG00000001794	Capns1	2256	2143	2254	1844	2127	2115.35	1984	2133	2047	2485	2026	1.06021	0.0843527	0.441051	0.777414	up	no
ENSMUSG00000001802	Lrp3	127	108	109	100	120	105.977	75	84	93	141	111	1.20204	0.265481	0.155386	0.512544	up	no
ENSMUSG00000001819	Hoxd13	0	0	1	0	0	0.0962593	0	0	0	0	0	1.58132	0.661132	0.834316	NA	up	no
ENSMUSG00000001827	Folr1	0	0	0	0	0	0.611783	1	0	1	5	0	0.151597	-2.72168	0.219744	NA	down	no
ENSMUSG00000001829	Clpb	970	822	833	656	765	790.855	668	871	636	1050	701	1.10928	0.149624	0.348726	0.712982	up	no
ENSMUSG00000001833	2023-09-07	1116	1617	1525	1182	1559	1441.69	1261	1441	1773	1794	1409	0.964077	-0.0527793	0.556629	0.843553	down	no
ENSMUSG00000001844	Zdhhc4	270	281	302	279	302	294.112	278	295	275	420	274	0.99538	-0.00668058	0.959188	0.988421	down	no
ENSMUSG00000001847	Rac1	1846	2130	1932	1658	1770	1911.5	2082	2119	1903	2093	1699	0.998182	-0.0026256	0.983229	0.996072	down	no
ENSMUSG00000001855	Nup214	164	207	132	134	195	179.757	139	223	187	239	209	0.886223	-0.174259	0.291659	0.662736	down	no
ENSMUSG00000001864	Aif1l	18	25	35	19	38	29.5127	18	35	27	38	49	0.843579	-0.245406	0.435128	0.773019	down	no
ENSMUSG00000001865	Cpa3	4	2	11	10	10	5.33025	6	0	2	2	5	2.5297	1.33897	0.0788952	NA	up	no
ENSMUSG00000001870	Ltbp1	107	284	244	134	240	208.032	147	198	278	264	247	0.925704	-0.111377	0.606748	0.86841	down	no
ENSMUSG00000001891	Ugp2	7067	7977	8030	5195	8307	8168.67	7525	7679	11417	10374	9608	0.828186	-0.271973	0.0330761	0.265386	down	no
ENSMUSG00000001901	Kcnh6	0	0	0	1	0	0.690065	0	6	0	0	0	0.24479	-2.03038	0.428763	NA	down	no
ENSMUSG00000001909	Trmt1	852	832	914	779	958	831.017	734	887	858	939	636	1.14082	0.190074	0.079074	0.389356	up	no
ENSMUSG00000001910	Nacc1	223	256	253	236	290	257.787	247	242	278	319	263	0.988612	-0.0165234	0.885563	0.969696	down	no
ENSMUSG00000001911	Nfix	2046	1934	1681	1472	1529	1820.89	1632	1863	1475	2572	2143	0.959842	-0.0591317	0.732463	0.917715	down	no
ENSMUSG00000001918	Slc1a5	229	648	477	316	550	374.167	290	281	464	334	243	1.42753	0.513523	0.0181596	0.191911	up	no
ENSMUSG00000001924	Uba1	1909	1858	1701	1145	1621	1754.22	1909	2039	1578	2193	1753	0.919377	-0.121271	0.433364	0.772073	down	no
ENSMUSG00000001930	Vwf	314	538	349	306	582	385.274	199	306	408	508	441	1.18406	0.243746	0.245248	0.616347	up	no
ENSMUSG00000001942	Siae	56	96	69	66	108	72.8705	74	64	67	64	72	1.20185	0.26526	0.196533	0.559481	up	no
ENSMUSG00000001943	Vsig2	115	233	141	108	190	161.719	121	156	212	191	189	0.947077	-0.0784468	0.683634	0.897505	down	no
ENSMUSG00000001946	Esam	449	776	707	477	1030	693.016	491	678	925	923	687	0.973128	-0.0392985	0.822689	0.949517	down	no
ENSMUSG00000001948	Spa17	34	31	42	32	20	32.3451	30	43	37	40	17	1.03015	0.0428504	0.888639	0.970147	up	no
ENSMUSG00000001962	Fam50a	396	321	360	364	371	348.376	325	395	336	382	244	1.15803	0.211671	0.187999	0.548784	up	no
ENSMUSG00000001964	Emd	345	334	420	241	292	327.411	323	345	264	443	303	1.03423	0.048562	0.774857	0.934779	up	no
ENSMUSG00000001983	Taco1	199	227	178	203	207	216.98	233	274	179	203	266	0.922813	-0.115889	0.54597	0.839582	down	no
ENSMUSG00000001985	Grik3	0	1	0	1	0	0.408656	0	0	1	0	1	1.06	0.0840689	0.970082	NA	up	no
ENSMUSG00000001986	Gria3	10	35	27	11	27	22.2444	23	20	28	43	9	0.940952	-0.0878065	0.825696	0.950246	down	no
ENSMUSG00000001988	Npas1	4	4	1	1	7	4.02187	0	4	7	11	4	0.712185	-0.489676	0.545091	NA	down	no
ENSMUSG00000001995	Sipa1l2	106	215	98	71	139	133.14	90	86	142	351	100	0.890316	-0.167611	0.614896	0.870623	down	no
ENSMUSG00000001998	Ap4e1	137	186	138	151	189	171.937	196	198	164	185	188	0.90187	-0.149008	0.350421	0.714136	down	no
ENSMUSG00000001999	Blvra	122	142	132	127	142	127.399	134	158	127	115	81	1.14326	0.193159	0.307065	0.676574	up	no
ENSMUSG00000002006	Pdzd4	12	38	35	24	49	26.7776	23	22	31	20	20	1.40212	0.487612	0.136127	0.485682	up	no
ENSMUSG00000002007	Srpk3	482	551	404	360	520	479.557	497	486	539	495	501	0.96722	-0.048084	0.728239	0.915665	down	no
ENSMUSG00000002010	Idh3g	6000	5434	5179	4255	5443	5032.13	3855	5237	4100	7099	4320	1.15377	0.206362	0.163807	0.521869	up	no
ENSMUSG00000002012	Pnck	168	137	184	167	204	143.56	154	137	104	80	88	1.59336	0.672071	0.00494863	0.0999584	up	yes
ENSMUSG00000002014	Ssr4	627	675	739	632	671	602.362	423	663	494	634	505	1.31407	0.394046	0.00182479	0.0582104	up	no
ENSMUSG00000002015	Bcap31	577	664	693	551	675	648.031	698	660	742	746	544	0.985813	-0.0206143	0.852193	0.958947	down	no
ENSMUSG00000002017	Fam98a	462	521	677	451	550	552.462	600	607	660	588	469	0.958665	-0.0609017	0.652491	0.884899	down	no
ENSMUSG00000002020	Ltbp2	1	11	2	0	3	4.45626	8	0	7	11	4	0.576114	-0.795573	0.388972	NA	down	no
ENSMUSG00000002028	Kmt2a	790	991	866	806	1227	1033.32	1064	1289	1311	1305	880	0.845516	-0.242097	0.042635	0.300598	down	no
ENSMUSG00000002031	Ift46	247	232	273	199	292	260.413	287	302	210	323	264	0.944412	-0.0825115	0.596844	0.864004	down	no
ENSMUSG00000002032	Tmem25	37	49	65	47	80	73.5977	99	88	90	111	86	0.61348	-0.704912	0.00042503	0.0268696	down	yes
ENSMUSG00000002033	Cd3g	0	0	0	4	0	0.684491	0	0	0	0	2	2.35232	1.23409	0.632989	NA	up	no
ENSMUSG00000002043	Trappc6a	27	31	25	31	45	27.8462	14	24	21	43	23	1.36884	0.452954	0.13159	0.478295	up	no
ENSMUSG00000002052	Supt6	776	827	718	524	705	719.576	672	765	665	912	712	1.01172	0.016803	0.898832	0.97275	up	no
ENSMUSG00000002055	Spag5	150	138	124	126	162	128.759	139	88	142	78	132	1.26038	0.333858	0.157633	0.515076	up	no
ENSMUSG00000002058	Unc119	69	66	47	57	67	56.9905	54	39	71	42	56	1.23448	0.303901	0.222834	0.590474	up	no
ENSMUSG00000002059	Rab34	33	57	68	40	85	52.54	27	44	67	67	54	1.14945	0.20095	0.443283	0.779353	up	no
ENSMUSG00000002064	Sdf2	734	779	897	665	1002	782.181	590	833	830	921	695	1.11898	0.16218	0.112756	0.450478	up	no
ENSMUSG00000002068	Ccne1	7	6	2	13	6	6.36743	4	1	6	2	14	1.34008	0.422314	0.568463	NA	up	no
ENSMUSG00000002076	Hsf2bp	1	0	1	2	2	2.16098	4	2	1	6	3	0.402829	-1.31176	0.185323	NA	down	no
ENSMUSG00000002083	Bbc3	48	47	46	36	62	44.2423	9	55	34	56	58	1.20709	0.271531	0.436215	0.773812	up	no
ENSMUSG00000002100	Mybpc3	0	0	0	1	0	0.2005	0	0	0	1	0	1.06	0.0840623	0.978782	NA	up	no
ENSMUSG00000002102	Psmc3	4026	3867	3711	3150	3426	3370.62	2735	3663	2862	3402	2962	1.24159	0.312192	0.0180106	0.191911	up	no
ENSMUSG00000002103	Acp2	182	283	221	184	257	235.943	266	244	273	188	277	0.933419	-0.0994037	0.582737	0.85544	down	no
ENSMUSG00000002104	Rapsn	290	294	344	222	279	266.325	215	266	219	348	219	1.20484	0.26884	0.0655557	0.361335	up	no
ENSMUSG00000002105	Slc39a13	293	383	372	295	409	325.201	290	324	261	346	311	1.20121	0.264484	0.0278629	0.242292	up	no
ENSMUSG00000002107	Celf2	900	1107	930	811	1232	1075.46	1048	1225	1218	1270	1171	0.883096	-0.179357	0.0659933	0.36203	down	no
ENSMUSG00000002108	Nr1h3	253	306	368	241	279	263.812	176	311	265	261	210	1.25788	0.330989	0.029723	0.250736	up	no
ENSMUSG00000002109	Ddb2	50	77	78	68	81	68.4424	64	65	78	82	52	1.09963	0.13702	0.454719	0.788404	up	no
ENSMUSG00000002111	Spi1	15	23	24	34	26	16.4663	3	17	8	11	3	3.16818	1.66366	0.000240757	NA	up	yes
ENSMUSG00000002129	Sf3a1	169	254	238	165	289	222.617	205	236	225	286	206	1.0111	0.0159219	0.902015	0.973063	up	no
ENSMUSG00000002147	Stat6	274	446	373	306	481	386.809	422	395	430	461	347	0.956082	-0.0647933	0.616321	0.871658	down	no
ENSMUSG00000002190	Clgn	0	0	0	0	0	0.111049	1	0	0	0	0	0.710541	-0.49301	0.87605	NA	down	no
ENSMUSG00000002204	Napsa	1	0	9	7	7	5.68274	10	4	6	7	6	0.757056	-0.401528	0.573939	NA	down	no
ENSMUSG00000002205	Vrk3	194	255	295	206	217	227.707	210	230	238	242	212	1.08903	0.12305	0.362386	0.721449	up	no
ENSMUSG00000002210	Smg9	229	270	260	153	208	215.898	154	245	221	244	206	1.11132	0.152281	0.335699	0.702297	up	no
ENSMUSG00000002221	Paxip1	257	245	241	163	323	245.965	238	265	259	291	215	1.02152	0.0307151	0.833593	0.953073	up	no
ENSMUSG00000002222	Rmnd5a	2961	2971	2468	2327	2681	2838.78	3439	2919	2735	3273	2719	0.940079	-0.0891459	0.54854	0.840054	down	no
ENSMUSG00000002227	Mov10	15	39	66	44	93	55.3298	37	79	107	54	40	0.844444	-0.243927	0.514238	0.822206	down	no
ENSMUSG00000002228	Ppm1j	597	643	890	717	626	620.847	570	617	779	430	344	1.34664	0.429368	0.0467978	0.313602	up	no
ENSMUSG00000002233	Rhoc	336	446	520	347	484	445.063	408	491	465	502	515	0.938779	-0.0911432	0.454494	0.788124	down	no
ENSMUSG00000002249	Tead3	156	214	193	213	329	201.071	148	172	185	273	167	1.24309	0.313928	0.076427	0.385365	up	no
ENSMUSG00000002250	Ppard	549	438	324	381	514	374.954	212	302	322	443	284	1.53391	0.617217	0.00100401	0.0410618	up	yes
ENSMUSG00000002257	Def6	7	35	18	11	23	17.1236	7	14	19	23	21	1.16526	0.220652	0.600073	NA	up	no
ENSMUSG00000002265	Peg3	3242	3837	1159	2751	4661	4506.99	15359	2584	3189	4640	2791	0.545624	-0.874021	NA	NA	down	no
ENSMUSG00000002266	Zim1	229	419	154	168	500	378.511	803	303	379	456	411	0.624313	-0.679658	0.0376216	0.284131	down	yes
ENSMUSG00000002274	Metrn	13	16	11	9	17	14.4316	15	18	20	7	19	0.865289	-0.208746	0.603083	NA	down	no
ENSMUSG00000002279	Lmf1	139	145	191	141	193	156.372	75	177	161	212	162	1.10325	0.141761	0.476473	0.801396	up	no
ENSMUSG00000002280	Narfl	367	404	489	356	428	407.807	321	461	381	553	382	1.04039	0.0571286	0.646942	0.883303	up	no
ENSMUSG00000002289	Angptl4	50	188	106	32	70	97.172	65	130	88	108	162	0.819313	-0.287513	0.429513	0.769316	down	no
ENSMUSG00000002297	Dbf4	9	13	9	23	29	17.7272	7	11	25	31	25	0.906345	-0.141867	0.757327	0.927461	down	no
ENSMUSG00000002307	Daxx	274	217	275	244	222	236.389	199	219	196	285	236	1.16692	0.222702	0.187565	0.547903	up	no
ENSMUSG00000002308	Cd320	180	205	184	170	256	190.771	125	216	180	217	202	1.12215	0.166268	0.279124	0.650428	up	no
ENSMUSG00000002319	Ipo4	899	930	730	688	694	726.584	624	791	597	751	576	1.26202	0.335736	0.0320093	0.260472	up	no
ENSMUSG00000002320	Tm9sf1	140	211	180	115	181	164.762	121	198	151	191	189	1.02177	0.0310662	0.852303	0.958947	up	no
ENSMUSG00000002324	Rec8	0	5	2	3	4	2.2408	0	2	1	2	4	1.60831	0.685549	0.490381	NA	up	no
ENSMUSG00000002325	Irf9	169	209	247	170	309	211.323	168	198	271	267	156	1.1025	0.140773	0.388983	0.738848	up	no
ENSMUSG00000002326	Gmpr2	65	104	121	76	124	103.745	89	93	134	169	94	0.897412	-0.156157	0.413014	0.75621	down	no
ENSMUSG00000002329	Mdp1	221	217	295	234	272	269.543	255	291	312	339	293	0.883366	-0.178917	0.157473	0.515076	down	no
ENSMUSG00000002332	Dhrs1	350	299	305	247	315	298.683	327	278	215	369	291	1.08584	0.118817	0.506821	0.818154	up	no
ENSMUSG00000002341	Ncan	0	0	0	0	0	0.182733	0	0	2	0	0	0.476293	-1.07008	0.734947	NA	down	no
ENSMUSG00000002342	Tmem161a	855	949	913	760	1019	894.032	820	967	953	909	876	1.04798	0.0676141	0.492061	0.810473	up	no
ENSMUSG00000002343	Armc6	130	118	143	113	168	128.239	90	135	111	172	122	1.13861	0.187273	0.257959	0.62872	up	no
ENSMUSG00000002345	Borcs8	134	145	127	102	114	121.119	122	112	105	117	134	1.1099	0.150425	0.410031	0.754683	up	no
ENSMUSG00000002346	Slc25a42	572	578	579	424	659	630.551	726	580	524	900	834	0.828095	-0.272132	0.11675	0.457635	down	no
ENSMUSG00000002365	Snx9	287	411	296	279	342	328.25	313	361	362	383	292	0.998864	-0.00164015	0.989044	0.997176	down	no
ENSMUSG00000002372	Ranbp3	859	927	981	711	856	813.84	568	883	744	999	714	1.18735	0.24775	0.0429399	0.30104	up	no
ENSMUSG00000002379	Ndufa11	2861	2235	3145	2446	2514	2414.66	1105	2770	1924	3675	1830	1.28768	0.364774	0.100563	0.428385	up	no
ENSMUSG00000002384	Bmp8b	0	1	0	0	0	0.800029	3	2	2	0	0	0.200394	-2.31909	0.208979	NA	down	no
ENSMUSG00000002393	Nr2f6	78	102	74	87	82	77.2172	14	90	31	92	127	1.28163	0.357981	0.382119	0.735492	up	no
ENSMUSG00000002395	Use1	874	848	920	744	880	784.62	399	793	679	1132	701	1.25248	0.324785	0.0675983	0.36614	up	no
ENSMUSG00000002396	Ocel1	83	83	97	84	118	96.8942	55	99	94	178	104	0.948954	-0.0755894	0.73594	0.919203	down	no
ENSMUSG00000002409	Dyrk1b	711	480	417	481	492	461.312	356	443	277	572	369	1.39372	0.478939	0.0277781	0.242292	up	no
ENSMUSG00000002413	Braf	154	243	180	148	245	220.673	244	256	263	239	268	0.793877	-0.333013	0.0278053	0.242292	down	no
ENSMUSG00000002416	Ndufb2	26	43	48	62	48	52.3448	58	68	64	83	33	0.799483	-0.322861	0.235842	0.604788	down	no
ENSMUSG00000002428	Hltf	36	115	89	75	98	87.8762	94	94	135	116	52	0.883883	-0.178072	0.50034	0.814151	down	no
ENSMUSG00000002455	Prpf6	798	778	654	455	655	647.653	628	715	548	733	559	1.11231	0.153561	0.348852	0.713029	up	no
ENSMUSG00000002458	Rgs19	33	42	45	56	68	41.6133	29	32	43	33	37	1.48111	0.566683	0.0260811	0.235031	up	no
ENSMUSG00000002459	Rgs20	2	0	0	0	0	1.80129	0	8	5	3	1	0.132222	-2.91897	0.0466874	NA	down	yes
ENSMUSG00000002475	Abhd3	8	15	9	11	18	9.18641	2	8	8	5	9	2.00015	1.00011	0.0396531	NA	up	yes
ENSMUSG00000002477	Snrpd1	107	129	183	119	135	136.327	121	174	143	166	108	1.00397	0.00571884	0.973167	0.993057	up	no
ENSMUSG00000002486	Tchp	87	100	92	118	74	86.9738	72	80	80	114	55	1.27867	0.354641	0.109332	0.445072	up	no
ENSMUSG00000002489	Tiam1	79	64	45	100	46	75.5516	116	99	106	50	38	0.882901	-0.179676	0.628142	0.876094	down	no
ENSMUSG00000002496	Tsc2	1009	1052	880	785	946	959.947	884	1077	896	1262	913	0.991957	-0.0116506	0.92536	0.978872	down	no
ENSMUSG00000002500	Rpl3l	8130	6215	7590	7170	6594	6744.18	5955	7278	5528	8060	5026	1.21319	0.278802	0.0862546	0.404122	up	no
ENSMUSG00000002504	Slc9a3r2	642	1012	959	832	1376	1001.32	617	1031	1286	2092	593	0.933689	-0.0989854	0.687108	0.898265	down	no
ENSMUSG00000002524	Puf60	864	836	895	624	786	766.995	562	867	677	942	704	1.14246	0.192141	0.16078	0.517247	up	no
ENSMUSG00000002546	Golga2	1033	1075	945	837	933	924.626	761	845	910	1041	923	1.14844	0.19967	0.0956609	0.422062	up	no
ENSMUSG00000002550	Uck1	106	166	162	117	147	131.661	91	165	134	104	139	1.15475	0.207584	0.276883	0.64962	up	no
ENSMUSG00000002565	Scin	116	96	109	106	173	118.842	178	118	149	69	72	1.05733	0.0804288	0.784784	0.93882	up	no
ENSMUSG00000002578	Ikzf4	1	8	6	8	3	7.65286	15	13	7	10	6	0.534301	-0.904277	0.117305	NA	down	no
ENSMUSG00000002580	Mien1	36	29	29	19	36	29.8207	27	23	52	23	27	1.03514	0.0498259	0.874372	0.967273	up	no
ENSMUSG00000002588	Pon1	5	19	6	2	0	6.024	4	1	18	3	4	1.11666	0.159195	0.858053	NA	up	no
ENSMUSG00000002602	Axl	237	644	575	321	630	422.872	214	345	489	482	423	1.28429	0.360971	0.119036	0.461083	up	no
ENSMUSG00000002603	Tgfb1	63	87	99	101	154	98.3075	55	98	94	182	82	1.06489	0.0907056	0.723416	0.913763	up	no
ENSMUSG00000002608	Ccdc97	584	577	534	423	530	513.264	406	501	538	614	478	1.11602	0.158361	0.192227	0.553659	up	no
ENSMUSG00000002617	Zfp40	11	27	35	10	31	23.053	14	22	32	46	15	0.936485	-0.0946723	0.806605	0.944978	down	no
ENSMUSG00000002625	Akap8l	1169	1326	1228	1157	1192	1148.43	978	1194	1051	1379	906	1.18096	0.239962	0.0303958	0.253762	up	no
ENSMUSG00000002633	Shh	0	0	0	0	0	0.0913663	0	0	1	0	0	0.710541	-0.49301	0.87605	NA	down	no
ENSMUSG00000002635	Pdcd2l	283	366	287	272	328	280.548	218	312	242	289	233	1.25912	0.332419	0.00947361	0.141415	up	no
ENSMUSG00000002658	Gtf2f1	337	341	372	265	309	310.602	270	317	284	407	240	1.14551	0.195985	0.157608	0.515076	up	no
ENSMUSG00000002660	Clpp	473	372	494	393	392	389.288	214	412	309	518	349	1.28381	0.360433	0.0593703	0.349296	up	no
ENSMUSG00000002661	Alkbh7	185	198	228	194	241	187.593	97	199	116	260	185	1.31263	0.392455	0.0621531	0.35545	up	no
ENSMUSG00000002664	Pspn	0	0	0	1	0	0.282374	0	0	0	2	0	0.710543	-0.493007	0.87605	NA	down	no
ENSMUSG00000002668	Dennd1c	5	15	24	10	14	11.1729	5	4	12	5	19	1.53899	0.621983	0.254234	NA	up	no
ENSMUSG00000002679	Med6	139	137	137	111	126	146.84	149	185	151	216	139	0.827363	-0.273407	0.0734354	0.379828	down	no
ENSMUSG00000002688	Prkd1	65	72	90	49	61	67.9344	48	91	89	94	37	1.01117	0.0160303	0.948537	0.985307	up	no
ENSMUSG00000002699	Lcp2	2	6	7	4	14	4.83425	1	5	6	1	4	1.98138	0.986508	0.165707	NA	up	no
ENSMUSG00000002718	Cse1l	888	1165	943	660	952	1003.56	1030	1319	1048	1115	1048	0.868968	-0.202625	0.132495	0.479756	down	no
ENSMUSG00000002728	Naa20	456	608	678	461	566	594.486	510	671	734	819	565	0.892991	-0.163283	0.140023	0.491945	down	no
ENSMUSG00000002731	Prkra	60	105	52	47	105	63.5938	43	50	63	65	59	1.37703	0.461558	0.0512005	0.327161	up	no
ENSMUSG00000002732	Fkbp7	39	70	51	46	81	57.7523	37	71	72	66	59	0.990486	-0.0137913	0.950661	0.986103	down	no
ENSMUSG00000002733	Plekha3	127	161	123	96	182	157.437	175	120	204	211	203	0.789073	-0.34177	0.0725886	0.378246	down	no
ENSMUSG00000002741	Ykt6	426	478	515	409	521	501.306	591	503	512	614	493	0.911524	-0.133647	0.269374	0.640479	down	no
ENSMUSG00000002748	Baz1b	1070	1082	1335	1054	1323	1164.58	1124	1107	1373	1249	1039	1.05379	0.0755812	0.494112	0.811155	up	no
ENSMUSG00000002763	Pex6	537	575	585	485	572	495.116	322	477	391	697	380	1.31279	0.392639	0.00857789	0.133835	up	no
ENSMUSG00000002767	Mrpl2	1045	884	999	912	926	882.182	718	909	745	970	734	1.25616	0.329015	0.0151352	0.177015	up	no
ENSMUSG00000002768	Mea1	174	221	222	164	173	189.069	138	214	207	242	166	1.05542	0.0778223	0.591509	0.860497	up	no
ENSMUSG00000002769	Gnmt	17	12	14	9	15	17.1516	12	12	22	62	7	0.65741	-0.605136	0.225555	NA	down	no
ENSMUSG00000002771	Grin2d	7	11	20	1	10	8.81399	2	5	15	15	7	1.18425	0.243975	0.694272	NA	up	no
ENSMUSG00000002778	Kdelr1	501	562	590	485	562	545.904	632	500	552	628	484	1.01878	0.0268479	0.836855	0.954198	up	no
ENSMUSG00000002781	Tmem143	846	695	681	609	758	676.93	560	716	537	743	645	1.19734	0.259828	0.083381	0.400211	up	no
ENSMUSG00000002797	Ggct	79	73	151	87	74	92.8454	109	112	97	83	66	1.04768	0.0671968	0.793476	0.941781	up	no
ENSMUSG00000002799	Jag2	378	560	523	459	776	497.318	255	495	438	821	419	1.19306	0.254663	0.220487	0.588182	up	no
ENSMUSG00000002803	Btbd6	158	131	171	88	123	143.382	144	155	129	223	134	0.913921	-0.129858	0.513677	0.822032	down	no
ENSMUSG00000002804	Nudt14	65	65	75	63	72	64.9181	34	70	75	89	53	1.14402	0.19411	0.358859	0.718354	up	no
ENSMUSG00000002808	Epdr1	1472	1587	1557	1234	2027	1658.93	1663	2045	1458	1939	1812	0.925568	-0.111589	0.396673	0.743893	down	no
ENSMUSG00000002812	Flii	1370	1490	1277	1135	1632	1383.19	1232	1388	1371	1870	1272	1.03102	0.0440684	0.672467	0.893892	up	no
ENSMUSG00000002814	Top3a	59	118	68	74	124	85.5481	95	89	73	78	87	1.08241	0.114247	0.611329	0.870152	up	no
ENSMUSG00000002820	Atg4d	474	510	476	416	420	446.153	373	439	374	569	444	1.11728	0.159993	0.2477	0.6192	up	no
ENSMUSG00000002825	Qtrt1	110	139	169	165	191	140.886	93	152	136	180	97	1.26276	0.336578	0.06493	0.360369	up	no
ENSMUSG00000002831	Plin4	11232	13376	11664	10297	18484	12691.4	12094	14026	14419	15277	8459	1.06864	0.0957806	0.517574	0.822786	up	no
ENSMUSG00000002833	Hdgfl2	495	690	701	571	725	651.743	571	730	901	757	498	0.977626	-0.0326461	0.806123	0.944978	down	no
ENSMUSG00000002835	Chaf1a	8	12	13	7	7	8.02788	8	1	3	13	9	1.46168	0.547631	0.337385	NA	up	no
ENSMUSG00000002844	Adprh	402	386	509	348	486	406.098	341	467	384	389	383	1.14375	0.193769	0.149758	0.506814	up	no
ENSMUSG00000002845	Tmem39a	154	173	207	143	204	178.294	177	189	200	211	151	1.00301	0.00433698	0.973302	0.993069	up	no
ENSMUSG00000002846	Timmdc1	456	335	495	411	375	430.519	455	458	413	547	377	0.98979	-0.0148054	0.930452	0.980456	down	no
ENSMUSG00000002847	Pla1a	74	214	108	73	205	117.857	51	112	164	122	100	1.27663	0.352345	0.235334	0.604232	up	no
ENSMUSG00000002870	Mcm2	91	70	90	49	62	71.3064	84	71	61	86	52	1.08668	0.119933	0.617033	0.872046	up	no
ENSMUSG00000002871	Tpra1	356	345	456	354	493	376.268	273	309	383	497	354	1.17877	0.237276	0.091057	0.414052	up	no
ENSMUSG00000002881	Nab1	84	167	154	129	207	158.124	148	160	218	185	165	0.883589	-0.178553	0.317883	0.687705	down	no
ENSMUSG00000002885	Adgre5	171	198	214	152	349	234.541	189	276	283	377	212	0.858035	-0.220891	0.230785	0.59993	down	no
ENSMUSG00000002897	Il17ra	73	159	127	127	182	119.082	87	114	147	95	99	1.28748	0.36455	0.0852039	0.402319	up	no
ENSMUSG00000002900	Lamb1	222	651	657	324	919	494.896	253	568	522	442	553	1.20898	0.273794	0.327081	0.69562	up	no
ENSMUSG00000002908	Kcnn1	261	228	205	176	190	200.469	164	205	152	218	207	1.19674	0.259115	0.156604	0.514388	up	no
ENSMUSG00000002910	Arrdc2	4903	6188	2901	5063	5604	4952.71	4306	6304	5055	6142	3611	1.04445	0.0627485	0.750889	0.924291	up	no
ENSMUSG00000002944	Cd36	3555	7336	4907	3408	6648	5414.72	3928	5626	5977	9888	4907	0.904674	-0.144531	0.455935	0.789887	down	no
ENSMUSG00000002948	Map2k7	788	798	813	699	807	790.361	944	763	880	776	660	1.02302	0.0328277	0.82498	0.950246	up	no
ENSMUSG00000002949	Timm44	1160	1094	1282	1148	1135	1117.46	962	1096	1045	1382	946	1.15157	0.203596	0.0911041	0.414052	up	no
ENSMUSG00000002957	Ap2a2	793	735	771	674	769	736.583	764	718	686	900	601	1.08799	0.121668	0.352536	0.715263	up	no
ENSMUSG00000002963	Pnkp	247	224	246	191	218	206.898	182	193	170	227	178	1.26245	0.336223	0.021048	0.208049	up	no
ENSMUSG00000002968	Med25	1089	1000	938	972	984	915.753	646	947	667	1057	882	1.27717	0.35295	0.0245037	0.226239	up	no
ENSMUSG00000002980	Bcam	374	654	584	436	666	566	286	626	579	1101	565	0.92645	-0.110214	0.619741	0.872723	down	no
ENSMUSG00000002981	Clptm1	885	830	763	718	730	759.04	609	849	608	889	741	1.13969	0.188647	0.212937	0.580223	up	no
ENSMUSG00000002983	Relb	83	105	111	89	107	88.424	65	75	97	50	103	1.32348	0.404341	0.0782872	0.387656	up	no
ENSMUSG00000002984	Tomm40	324	264	338	239	265	271.183	221	310	223	339	210	1.18055	0.239458	0.15641	0.514225	up	no
ENSMUSG00000002985	Apoe	1082	2558	2174	1339	2195	1457.34	595	1126	1202	1468	1182	1.7631	0.818116	4.85e-05	0.00725513	up	yes
ENSMUSG00000002996	Hbp1	496	763	380	301	498	542.923	545	795	475	604	647	0.828359	-0.271672	0.210931	0.578903	down	no
ENSMUSG00000002997	Prkar2b	2	169	10	12	20	30.9907	45	5	35	10	12	1.88851	0.917246	0.384981	0.736475	up	no
ENSMUSG00000003031	Cdkn1b	1080	1235	1057	839	1275	1075.48	933	1274	1040	1145	1003	1.0724	0.100848	0.376712	0.732417	up	no
ENSMUSG00000003032	Klf4	249	401	301	324	671	402.639	257	376	442	682	458	0.929772	-0.105051	0.646977	0.883303	down	no
ENSMUSG00000003033	Ap1m1	295	425	322	293	454	361.674	280	380	384	527	340	0.995351	-0.0067222	0.959474	0.988634	down	no
ENSMUSG00000003037	Rab8a	144	188	170	149	221	178.565	143	184	177	241	201	0.975378	-0.035967	0.796332	0.941781	down	no
ENSMUSG00000003038	Hmgn2	251	240	266	265	343	271.025	277	232	245	380	241	1.05778	0.0810336	0.605042	0.867612	up	no
ENSMUSG00000003039	Fam32a	177	261	239	149	249	209.169	134	209	233	278	213	1.06699	0.0935523	0.547961	0.839627	up	no
ENSMUSG00000003051	Elf3	1	10	1	6	1	3.4363	1	1	3	11	1	1.27673	0.352452	0.715229	NA	up	no
ENSMUSG00000003062	Stard3nl	90	105	120	76	96	96.3667	82	90	129	94	93	1.05449	0.0765397	0.666383	0.891393	up	no
ENSMUSG00000003068	Stk11	1903	1586	1629	1332	1481	1488.18	1206	1363	1197	1866	1386	1.21612	0.282284	0.0649578	0.360369	up	no
ENSMUSG00000003070	Efna2	5	8	5	3	14	5.10794	0	1	4	6	7	2.03008	1.02153	0.159385	NA	up	no
ENSMUSG00000003072	Atp5d	5792	4648	6149	5142	5690	4787.51	2518	4973	3189	6467	3758	1.43166	0.517693	0.0071596	0.120738	up	no
ENSMUSG00000003099	Ppp5c	916	1003	894	728	1006	888.006	657	913	741	1256	903	1.08766	0.121223	0.380327	0.734588	up	no
ENSMUSG00000003119	Cdk12	138	220	168	114	230	185.637	192	199	236	194	200	0.884175	-0.177596	0.278515	0.650298	down	no
ENSMUSG00000003123	Lipe	351	643	384	272	441	389.501	261	320	326	692	323	1.16556	0.221027	0.317968	0.687758	up	no
ENSMUSG00000003131	Pafah1b2	310	431	326	279	505	371.012	343	353	416	406	400	1.00782	0.0112332	0.93508	0.981924	up	no
ENSMUSG00000003134	Tbc1d8	261	350	272	318	336	306.737	276	353	272	333	317	1.04936	0.0695032	0.626461	0.875226	up	no
ENSMUSG00000003135	Cnot11	356	473	434	326	380	426.9	380	543	519	481	439	0.882232	-0.180769	0.14162	0.493568	down	no
ENSMUSG00000003153	Slc2a3	56	47	19	25	30	39.5889	75	34	38	51	19	0.866014	-0.207537	0.605556	0.867876	down	no
ENSMUSG00000003154	Foxj2	602	622	610	493	662	653.965	690	764	760	748	660	0.871998	-0.197603	0.0624356	0.355893	down	no
ENSMUSG00000003161	Sri	137	254	194	182	290	201.698	152	199	217	268	173	1.10667	0.146219	0.364463	0.722795	up	no
ENSMUSG00000003166	Dgcr2	260	272	352	259	379	301.709	280	276	297	418	274	1.04521	0.0637878	0.631159	0.877496	up	no
ENSMUSG00000003184	Irf3	334	367	505	303	453	370.296	273	375	399	475	292	1.15161	0.20365	0.135869	0.485319	up	no
ENSMUSG00000003190	Bcl2l12	45	54	59	49	64	49.896	42	39	53	62	39	1.22558	0.29346	0.147904	0.50477	up	no
ENSMUSG00000003198	Zfp959	61	91	59	66	71	77.5212	57	83	110	108	85	0.840196	-0.251202	0.19982	0.563528	down	no
ENSMUSG00000003199	Mpnd	609	544	554	633	385	489.378	394	475	432	564	288	1.3868	0.47176	0.0212911	0.208361	up	no
ENSMUSG00000003200	Sh3gl1	281	309	414	328	388	322.189	193	388	326	361	280	1.1884	0.249018	0.118808	0.460815	up	no
ENSMUSG00000003206	Ebi3	0	3	0	1	4	1.18415	1	0	0	0	3	1.87585	0.907546	0.569274	NA	up	no
ENSMUSG00000003208	Ccdc94	56	50	69	71	46	55.7367	40	41	52	64	67	1.19116	0.252369	0.320899	0.690259	up	no
ENSMUSG00000003226	Ranbp2	1030	1401	885	768	1159	1134.66	1051	1300	1316	1385	1235	0.879294	-0.185582	0.165801	0.523363	down	no
ENSMUSG00000003227	Edar	3	3	0	0	2	1.88311	5	0	3	3	0	0.757424	-0.400827	0.748855	NA	down	no
ENSMUSG00000003228	Grk5	58	162	108	79	148	111.317	63	100	118	168	146	0.976021	-0.0350165	0.891574	0.971082	down	no
ENSMUSG00000003233	Dvl3	262	389	295	256	399	318.821	217	363	262	431	377	1.02484	0.035404	0.835472	0.953497	up	no
ENSMUSG00000003234	Abcf3	1024	868	868	732	798	822.695	831	892	781	792	641	1.16057	0.214834	0.181263	0.540209	up	no
ENSMUSG00000003235	Eif2b5	806	781	896	704	669	757.857	775	831	662	819	655	1.09612	0.132412	0.376959	0.732417	up	no
ENSMUSG00000003269	Cyth2	356	349	422	331	406	366.251	336	345	406	460	296	1.0794	0.11023	0.352203	0.715067	up	no
ENSMUSG00000003271	Sult2b1	0	0	0	0	0	0.0913663	0	0	1	0	0	0.710541	-0.49301	0.87605	NA	down	no
ENSMUSG00000003273	Car11	121	113	119	157	77	93.605	52	61	75	76	70	1.9165	0.938477	0.000133148	0.012808	up	yes
ENSMUSG00000003279	Dlgap1	4	4	4	1	1	3.18566	6	4	3	4	1	0.819676	-0.286874	0.717555	NA	down	no
ENSMUSG00000003282	Plag1	1	4	7	1	9	6.79747	11	5	7	11	14	0.460548	-1.11858	0.0723401	NA	down	no
ENSMUSG00000003283	Hck	0	3	10	0	7	3.61041	4	8	2	3	1	1.10113	0.138983	0.883958	NA	up	no
ENSMUSG00000003299	Mrpl4	652	521	621	569	654	556.209	384	570	444	733	461	1.26004	0.333474	0.0326667	0.263116	up	no
ENSMUSG00000003308	Keap1	1123	1045	852	735	850	859.118	669	860	796	838	839	1.22754	0.295766	0.0594853	0.34967	up	no
ENSMUSG00000003316	Glg1	365	687	414	269	510	479.589	458	472	452	622	642	0.878536	-0.186827	0.336084	0.702368	down	no
ENSMUSG00000003341	Atp8b3	0	0	1	0	0	0.191499	0	1	0	0	0	1.06	0.0840623	0.978782	NA	up	no
ENSMUSG00000003344	Btbd2	397	377	434	347	346	358.217	263	419	289	418	316	1.19707	0.259505	0.0943261	0.419983	up	no
ENSMUSG00000003345	Csnk1g2	917	868	1032	880	946	876.058	663	747	722	1223	848	1.18981	0.250736	0.0858284	0.403272	up	no
ENSMUSG00000003346	Abhd17a	712	651	707	647	559	565.897	317	614	286	635	530	1.48716	0.57256	0.00938216	0.140869	up	no
ENSMUSG00000003348	Mob3a	7	10	17	10	18	9.9527	3	7	5	9	15	1.6551	0.726916	0.143228	NA	up	no
ENSMUSG00000003352	Cacnb3	34	38	79	30	65	40.2037	19	34	38	47	29	1.55724	0.63899	0.0282043	0.244064	up	yes
ENSMUSG00000003354	Ccdc65	0	0	0	1	0	0.420155	1	2	0	0	0	0.469359	-1.09124	0.660552	NA	down	no
ENSMUSG00000003355	Fkbp11	8	6	3	2	11	4.8836	0	8	1	10	2	1.56712	0.648117	0.421294	NA	up	no
ENSMUSG00000003360	Ddx23	1223	1304	1091	919	1115	1124.44	1142	1170	1085	1286	989	1.05742	0.0805495	0.525045	0.827277	up	no
ENSMUSG00000003363	Pld3	127	141	122	116	179	126.747	64	120	105	143	166	1.21311	0.278712	0.202387	0.566656	up	no
ENSMUSG00000003378	Grik5	53	79	70	58	75	60.3315	37	52	56	87	49	1.27479	0.350262	0.0851491	0.402252	up	no
ENSMUSG00000003379	Cd79a	0	3	1	1	4	1.77206	0	0	2	0	7	0.9607	-0.057842	0.966331	NA	down	no
ENSMUSG00000003380	Rabac1	2219	2039	2331	1908	2214	1876.07	778	1973	1058	2763	1728	1.40914	0.494817	0.0369448	0.281723	up	no
ENSMUSG00000003382	Etv3	195	245	232	162	228	209.862	186	236	201	228	211	1.05305	0.0745675	0.558097	0.844336	up	no
ENSMUSG00000003402	Prkcsh	323	355	371	229	333	311.35	249	384	275	364	274	1.10473	0.143687	0.32029	0.69018	up	no
ENSMUSG00000003410	Elavl3	0	0	1	0	0	0.0962593	0	0	0	0	0	1.58132	0.661132	0.834316	NA	up	no
ENSMUSG00000003411	Rab3b	1	1	5	1	5	2.94913	6	2	3	3	3	0.771582	-0.374109	0.650967	NA	down	no
ENSMUSG00000003418	St8sia6	14	38	21	15	38	27.6829	26	24	49	42	21	0.814962	-0.295195	0.375914	0.73155	down	no
ENSMUSG00000003420	Fcgrt	700	976	931	605	932	727.889	520	672	647	733	662	1.3463	0.428995	7e-05	0.00827592	up	no
ENSMUSG00000003421	Nosip	354	391	394	341	370	340.409	186	349	305	439	319	1.24887	0.320622	0.042884	0.300819	up	no
ENSMUSG00000003423	Pih1d1	413	357	468	369	376	366.05	269	365	373	424	274	1.25405	0.326598	0.022522	0.215367	up	no
ENSMUSG00000003429	Rps11	600	539	769	683	478	582.185	513	557	740	600	357	1.2023	0.265802	0.187914	0.548665	up	no
ENSMUSG00000003435	Supt5	751	861	731	526	677	740.089	771	762	675	977	753	0.953251	-0.0690726	0.624955	0.874466	down	no
ENSMUSG00000003437	Paf1	661	654	789	602	855	683.409	664	630	700	848	518	1.12543	0.170471	0.158525	0.515363	up	no
ENSMUSG00000003438	Timm50	568	540	566	446	526	508.911	346	582	418	697	465	1.13746	0.185812	0.233804	0.602985	up	no
ENSMUSG00000003444	Med29	134	164	131	128	151	123.724	83	120	113	134	91	1.39723	0.482574	0.00110099	0.0428283	up	no
ENSMUSG00000003452	Bicd1	4	11	16	1	7	8.20959	4	4	9	25	7	0.854022	-0.227655	0.725364	NA	down	no
ENSMUSG00000003458	Ncstn	408	504	519	353	543	494.612	482	589	609	593	436	0.906027	-0.142375	0.186622	0.547339	down	no
ENSMUSG00000003464	Pex19	1244	1187	1063	895	1217	1185.66	1299	1316	1158	1359	1200	0.935355	-0.0964143	0.467675	0.796401	down	no
ENSMUSG00000003469	Phyhip	2	1	2	4	2	1.84957	2	0	0	3	2	1.70994	0.773947	0.467918	NA	up	no
ENSMUSG00000003476	Crhr2	244	321	376	351	366	384.68	429	341	428	537	500	0.783631	-0.351753	0.0298336	0.251328	down	no
ENSMUSG00000003477	Inmt	371	620	775	604	460	437.311	281	374	247	435	226	1.93918	0.955444	4.27e-06	0.00135889	up	yes
ENSMUSG00000003484	Cyp4f18	6	6	7	4	4	4.39226	2	4	2	9	1	1.64885	0.721459	0.291459	NA	up	no
ENSMUSG00000003500	Impdh1	150	214	194	145	216	178.987	131	160	194	229	191	1.07416	0.103215	0.461429	0.791725	up	no
ENSMUSG00000003518	Dusp3	746	1063	786	718	1059	976.179	1063	1002	1079	1066	1286	0.827428	-0.273295	0.0563626	0.340759	down	no
ENSMUSG00000003526	Prodh	472	371	435	436	468	408.192	392	304	462	526	242	1.22695	0.295082	0.120652	0.463235	up	no
ENSMUSG00000003527	Dgcr14	127	147	171	134	131	135.45	98	113	152	176	123	1.1505	0.202257	0.210219	0.578386	up	no
ENSMUSG00000003528	Slc25a1	24	84	44	35	67	50.5172	54	49	56	53	51	0.99201	-0.0115739	0.966196	0.991673	down	no
ENSMUSG00000003531	Dgcr6	280	208	287	272	225	242.347	199	279	214	272	189	1.19358	0.255301	0.160782	0.517247	up	no
ENSMUSG00000003534	Ddr1	190	202	218	155	184	189.735	158	179	176	230	223	1.04173	0.0589768	0.697018	0.903836	up	no
ENSMUSG00000003541	Ier3	188	203	169	141	208	164.542	113	184	135	192	133	1.28005	0.356202	0.0222982	0.214163	up	no
ENSMUSG00000003545	Fosb	4	6	2	2	16	6.61932	3	7	6	1	20	0.790827	-0.338565	0.665255	NA	down	no
ENSMUSG00000003546	Klc4	297	326	322	249	336	287.364	204	295	252	322	301	1.18094	0.239938	0.0651562	0.360369	up	no
ENSMUSG00000003549	Ercc1	255	301	289	228	370	286.721	192	314	321	404	260	1.0331	0.0469859	0.73892	0.920279	up	no
ENSMUSG00000003555	Cyp17a1	0	1	0	0	1	0.914603	0	5	1	2	0	0.282489	-1.82373	0.285818	NA	down	no
ENSMUSG00000003559	As3mt	299	268	257	204	236	284.764	324	206	298	493	302	0.837474	-0.255883	0.20692	0.573349	down	no
ENSMUSG00000003573	Homer3	26	46	33	33	52	35.7488	26	36	35	40	37	1.14865	0.199945	0.410483	0.755174	up	no
ENSMUSG00000003575	Crtc1	164	178	203	167	234	200.274	138	280	202	253	220	0.920151	-0.120057	0.466856	0.79599	down	no
ENSMUSG00000003581	Rnf215	105	190	171	158	209	161.848	90	136	181	244	176	1.07538	0.10485	0.611017	0.870152	up	no
ENSMUSG00000003585	Sec14l2	4	8	17	6	27	9.73437	2	6	9	12	11	1.60228	0.680128	0.230442	NA	up	no
ENSMUSG00000003604	Aven	265	214	273	235	214	224.722	249	206	227	193	160	1.23338	0.302613	0.118705	0.460815	up	no
ENSMUSG00000003617	Cp	57	183	95	97	173	128.741	75	106	176	259	125	0.870304	-0.200409	0.493978	0.811155	down	no
ENSMUSG00000003623	Crot	521	520	615	421	536	560.181	708	772	591	406	519	0.906694	-0.141312	0.490092	0.809993	down	no
ENSMUSG00000003644	Rps6ka1	67	40	119	62	139	82.3542	53	66	79	108	108	1.08243	0.114277	0.704192	0.907029	up	no
ENSMUSG00000003660	Snrnp200	858	988	735	617	703	792.555	663	967	744	978	760	1.01336	0.0191455	0.899027	0.97275	up	no
ENSMUSG00000003662	Ciao1	693	732	765	571	741	674.246	571	749	570	854	579	1.12281	0.167111	0.161814	0.518479	up	no
ENSMUSG00000003665	Has1	0	0	7	1	0	1.31629	0	0	1	4	1	1.4852	0.57066	0.726426	NA	up	no
ENSMUSG00000003680	Taf6l	125	92	124	108	138	112.746	86	136	112	148	73	1.14158	0.191031	0.331041	0.69715	up	no
ENSMUSG00000003721	Insig2	578	631	602	512	561	580.521	609	546	587	698	524	1.03359	0.0476615	0.691517	0.900613	up	no
ENSMUSG00000003731	Kpna6	1018	1323	1187	896	1332	1237.21	1299	1396	1371	1448	1279	0.8887	-0.170231	0.0676735	0.366252	down	no
ENSMUSG00000003746	Man1a	161	294	187	150	288	189.221	120	142	213	185	190	1.32665	0.407789	0.0333853	0.266668	up	no
ENSMUSG00000003752	Itpkc	43	47	22	22	48	34.1386	24	36	27	40	37	1.17252	0.229607	0.434795	0.77295	up	no
ENSMUSG00000003762	Coq8b	23	29	31	20	8	21.5812	11	16	18	29	32	1.12679	0.172219	0.672962	0.893897	up	no
ENSMUSG00000003778	Brd8	250	406	358	260	370	348.458	375	352	370	455	350	0.906357	-0.141848	0.244351	0.615393	down	no
ENSMUSG00000003779	Kif20a	5	12	20	6	11	11.528	8	13	11	8	23	0.873425	-0.195244	0.690797	NA	down	no
ENSMUSG00000003808	Farsa	368	387	537	351	450	422.063	421	412	419	547	385	1.01495	0.0214034	0.866929	0.963325	up	no
ENSMUSG00000003809	Gcdh	580	492	448	377	503	474.893	499	368	395	744	392	1.07649	0.106332	0.582363	0.85544	up	no
ENSMUSG00000003810	Mast2	1982	2121	2262	1751	2868	2573.63	3764	2998	3540	3544	1386	0.759625	-0.396641	0.06564	0.361485	down	no
ENSMUSG00000003812	Dnase2a	72	81	82	65	92	72.3885	52	75	71	74	68	1.22042	0.287382	0.0928856	0.417162	up	no
ENSMUSG00000003813	Rad23a	1242	1096	1124	871	924	1027.99	1002	1192	773	1020	1029	1.11098	0.151829	0.391615	0.740219	up	no
ENSMUSG00000003814	Calr	1792	1911	2223	1651	1992	1963.84	2330	1739	2212	2340	1625	0.986429	-0.0197136	0.886133	0.969696	down	no
ENSMUSG00000003824	Syce2	15	9	20	17	8	12.374	14	4	13	13	9	1.40331	0.488834	0.295941	NA	up	no
ENSMUSG00000003847	Nfat5	477	918	742	574	1176	839.921	1064	812	1033	1097	705	0.85195	-0.23116	0.215748	0.582767	down	no
ENSMUSG00000003848	Nob1	429	509	536	363	564	468.069	326	542	461	665	391	1.07532	0.104764	0.444697	0.780208	up	no
ENSMUSG00000003849	Nqo1	254	340	284	226	225	283.707	237	264	350	328	360	0.915558	-0.127277	0.443753	0.779741	down	no
ENSMUSG00000003863	Ppfia3	2	1	6	8	3	5.09673	4	2	4	19	4	0.692822	-0.529443	0.489848	NA	down	no
ENSMUSG00000003865	Gys1	3336	2743	3106	2149	3175	3286.34	3171	3289	3690	4875	3833	0.821515	-0.283641	0.041647	0.296966	down	no
ENSMUSG00000003868	Ruvbl2	338	344	387	298	343	336.308	249	371	316	428	330	1.07991	0.110916	0.390054	0.738984	up	no
ENSMUSG00000003872	Lin7b	0	0	1	0	2	1.00564	1	1	1	4	1	0.39451	-1.34187	0.349978	NA	down	no
ENSMUSG00000003873	Bax	152	152	163	169	199	146.853	89	135	125	179	120	1.38502	0.469902	0.00344341	0.0829694	up	no
ENSMUSG00000003882	Il7r	2	2	0	3	1	2.21983	5	4	1	4	0	0.623342	-0.681904	0.51308	NA	down	no
ENSMUSG00000003923	Tfam	877	698	840	652	851	761.145	601	735	650	995	781	1.11601	0.158349	0.27765	0.650298	up	no
ENSMUSG00000003929	Zfp81	54	90	90	59	83	72.309	82	73	83	61	56	1.10204	0.140175	0.501618	0.814459	up	no
ENSMUSG00000003934	Efnb3	9	8	18	10	22	18.299	11	11	34	48	22	0.574299	-0.800127	0.0711687	0.374209	down	no
ENSMUSG00000003948	Mmd	205	447	250	216	268	239.368	167	191	268	252	173	1.39338	0.478586	0.011424	0.151691	up	no
ENSMUSG00000003949	Hlf	71	65	118	134	102	84.6928	74	71	72	76	59	1.49056	0.57585	0.0196147	0.201489	up	no
ENSMUSG00000003955	Fam162a	824	768	1060	811	743	809.341	573	967	817	1064	567	1.14562	0.196125	0.24893	0.620648	up	no
ENSMUSG00000003970	Rpl8	4455	3962	5065	3986	4068	3829.98	2121	4125	3052	4907	2936	1.3679	0.451962	0.00821181	0.130063	up	no
ENSMUSG00000003974	Grm3	0	0	0	0	1	0.0896203	0	0	0	0	0	1.58132	0.661132	0.834316	NA	up	no
ENSMUSG00000003992	Ssbp2	158	160	127	106	206	150.496	137	146	152	184	151	1.03691	0.0522842	0.748525	0.923349	up	no
ENSMUSG00000004018	Fancl	49	48	39	34	48	39.7072	35	37	42	41	27	1.27371	0.349037	0.131408	0.478295	up	no
ENSMUSG00000004031	Brinp2	0	3	1	2	1	3.03033	5	0	3	17	1	0.300555	-1.7343	0.112226	NA	down	no
ENSMUSG00000004032	Gstm5	597	552	758	628	571	588.624	576	687	608	590	341	1.18723	0.247597	0.18202	0.541078	up	no
ENSMUSG00000004035	Gstm7	31	7	18	14	14	24.2782	31	33	15	74	13	0.571839	-0.80632	0.0996027	0.426911	down	no
ENSMUSG00000004038	Gstm3	1	0	3	1	1	0.90677	1	0	2	0	0	2.10381	1.073	0.494884	NA	up	no
ENSMUSG00000004040	Stat3	933	917	805	765	997	813.601	611	587	803	960	821	1.24748	0.319014	0.024254	0.225107	up	no
ENSMUSG00000004043	Stat5a	124	111	107	54	98	110.78	100	127	100	130	167	0.831533	-0.266155	0.261038	0.632704	down	no
ENSMUSG00000004044	Cavin1	1971	3287	2979	2030	3457	2794.3	2254	2860	3017	4095	2732	0.967309	-0.0479519	0.70671	0.908199	down	no
ENSMUSG00000004054	Map3k11	271	377	359	285	482	332.464	136	355	307	521	329	1.15569	0.208748	0.351531	0.714788	up	no
ENSMUSG00000004056	Akt2	3573	3390	2837	2595	2531	2913.12	2935	3395	2346	3364	2233	1.12086	0.164606	0.35097	0.714433	up	no
ENSMUSG00000004069	Dnaja3	1139	985	1221	886	1045	1113	1192	1200	1102	1425	1032	0.944323	-0.082648	0.532501	0.831743	down	no
ENSMUSG00000004070	Hmox2	273	270	305	195	302	282.905	298	327	225	378	292	0.933043	-0.0999843	0.525597	0.827555	down	no
ENSMUSG00000004071	Cdip1	1414	1251	1323	1052	1376	1319.62	1448	1268	1466	1361	1296	0.99045	-0.0138442	0.919058	0.97613	down	no
ENSMUSG00000004085	Map3k20	3256	3569	2829	2547	3610	3714.12	3690	4273	4728	4530	4616	0.765067	-0.386342	0.0010045	0.0410618	down	no
ENSMUSG00000004096	Cwc15	1236	1070	1346	1247	927	1127.85	1157	1156	1070	1164	877	1.15318	0.205617	0.238018	0.60778	up	no
ENSMUSG00000004098	Col5a3	743	1760	1603	824	2716	1385.31	733	1392	1933	1088	1516	1.16884	0.225082	0.420702	0.762166	up	no
ENSMUSG00000004099	Dnmt1	129	179	120	107	132	140.212	126	151	150	173	154	0.93643	-0.0947563	0.542465	0.837485	down	no
ENSMUSG00000004100	Ppan	122	150	172	127	160	135.604	82	127	118	188	134	1.20391	0.267723	0.114374	0.454604	up	no
ENSMUSG00000004105	Angptl2	172	312	231	182	318	228.631	291	172	205	208	216	1.13788	0.186353	0.367783	0.725403	up	no
ENSMUSG00000004110	Cacna1e	0	1	1	3	1	1.41935	2	0	5	0	1	0.802289	-0.317806	0.809838	NA	down	no
ENSMUSG00000004113	Cacna1b	4	2	1	0	5	2.28876	3	4	3	0	1	1.11337	0.154938	0.87983	NA	up	no
ENSMUSG00000004127	Trmt10a	39	30	26	25	27	32.6844	29	46	37	33	36	0.866766	-0.206285	0.450144	0.78352	down	no
ENSMUSG00000004151	Etv1	35	51	67	52	40	51.2793	35	44	70	95	38	0.947279	-0.0781386	0.777227	0.935734	down	no
ENSMUSG00000004187	Kifc2	78	83	136	135	137	106.44	82	93	98	136	97	1.20385	0.26766	0.201272	0.565192	up	no
ENSMUSG00000004207	Psap	9488	9985	9829	8299	10650	9682.97	9528	10522	10246	10603	8552	1.03324	0.0471784	0.612827	0.870623	up	no
ENSMUSG00000004221	Ikbkg	283	361	348	309	401	345.145	327	371	382	357	349	1.00309	0.00444448	0.968069	0.99168	up	no
ENSMUSG00000004233	Wars2	100	109	71	48	92	81.8638	78	95	84	80	70	1.08577	0.118714	0.587623	0.858164	up	no
ENSMUSG00000004263	Atn1	56	53	82	99	62	73.6438	68	64	95	115	50	0.984292	-0.0228413	0.931231	0.980456	down	no
ENSMUSG00000004264	Phb2	1049	906	1047	766	874	900.45	702	888	673	1311	882	1.12329	0.167731	0.322349	0.691328	up	no
ENSMUSG00000004266	Ptpn6	15	15	25	22	18	14.4166	11	16	9	8	4	2.10502	1.07384	0.00998414	NA	up	yes
ENSMUSG00000004267	Eno2	11	13	20	15	16	12.7815	7	8	5	18	16	1.47868	0.564312	0.189296	NA	up	no
ENSMUSG00000004268	Emg1	707	750	1040	676	810	781.741	613	892	866	986	607	1.07507	0.104435	0.438829	0.775555	up	no
ENSMUSG00000004270	Lpcat3	192	252	260	115	185	214.355	171	284	226	289	218	0.893417	-0.162594	0.382904	0.735784	down	no
ENSMUSG00000004285	Atp6v1f	878	750	906	801	798	772.724	683	841	709	859	532	1.22655	0.294606	0.0468163	0.313602	up	no
ENSMUSG00000004296	Il12b	0	0	0	0	0	0.190479	0	2	0	0	0	0.476293	-1.07008	0.734947	NA	down	no
ENSMUSG00000004317	Clcn5	15	43	44	41	75	49.2054	28	66	69	34	87	0.785286	-0.348711	0.351863	0.714817	down	no
ENSMUSG00000004319	Clcn3	508	639	693	508	860	718.352	792	904	707	961	745	0.816935	-0.291707	0.0216272	0.210302	down	no
ENSMUSG00000004328	Hif3a	41	63	50	19	59	47.1042	41	53	58	61	40	0.960015	-0.0588704	0.81492	0.948116	down	no
ENSMUSG00000004347	Pde1c	13	15	7	23	13	15.8396	18	11	13	35	12	0.881116	-0.182596	0.680413	NA	down	no
ENSMUSG00000004356	Utp20	205	312	273	191	267	262.068	255	291	318	323	235	0.925373	-0.111893	0.358124	0.718042	down	no
ENSMUSG00000004359	Spic	2	2	1	0	2	0.805819	1	0	0	0	0	5.28893	2.40298	0.145296	NA	up	no
ENSMUSG00000004360	9330159F19Rik	475	723	798	455	499	737.273	824	994	1171	792	771	0.679856	-0.556698	0.0015729	0.0529853	down	no
ENSMUSG00000004364	Cul3	3152	3309	3431	2912	2667	3169.22	3668	3344	3364	3365	2575	1.00704	0.0101242	0.946729	0.985216	up	no
ENSMUSG00000004371	Il11	1	1	0	1	4	0.873609	0	0	0	1	1	3.51574	1.81383	0.256877	NA	up	no
ENSMUSG00000004383	Large1	195	234	244	136	235	242.006	201	301	268	345	315	0.769915	-0.377229	0.0144413	0.172975	down	no
ENSMUSG00000004393	Ddx56	299	304	295	193	248	270.668	240	275	250	384	256	1.01869	0.0267131	0.86404	0.963157	up	no
ENSMUSG00000004394	Tmed4	799	914	971	757	937	882.477	774	973	875	1012	910	1.01962	0.0280377	0.76445	0.930974	up	no
ENSMUSG00000004415	Col26a1	5	26	26	16	44	23.1811	14	12	24	9	59	0.970667	-0.0429511	0.938284	0.98296	down	no
ENSMUSG00000004446	Bid	3	11	4	5	9	6.5512	5	6	8	11	6	0.937906	-0.0924842	0.863099	NA	down	no
ENSMUSG00000004451	Ralb	87	195	140	86	170	130.304	91	117	144	174	137	1.06979	0.0973323	0.62906	0.876642	up	no
ENSMUSG00000004455	Ppp1cc	435	545	610	546	553	988.507	1405	1854	1466	1437	1236	0.384423	-1.37923	1.38e-22	8.56e-19	down	yes
ENSMUSG00000004460	Dnajb11	458	475	472	441	457	458.4	461	443	418	540	441	1.0635	0.0888252	0.4798	0.802003	up	no
ENSMUSG00000004462	Tbccd1	98	135	99	84	105	110.21	83	143	138	113	120	0.923454	-0.114888	0.523897	0.826578	down	no
ENSMUSG00000004473	Clec11a	6	25	14	8	15	11.9856	6	9	6	19	16	1.26677	0.341157	0.474126	NA	up	no
ENSMUSG00000004500	Zfp324	25	37	24	26	37	29.7752	35	28	25	28	34	1.03507	0.049733	0.856864	0.960906	up	no
ENSMUSG00000004508	Gab2	69	145	113	90	167	124.618	153	115	162	139	118	0.878001	-0.187705	0.356833	0.717543	down	no
ENSMUSG00000004530	Coro1c	74	114	103	93	205	130.301	79	167	159	183	167	0.818011	-0.289807	0.225653	0.59307	down	no
ENSMUSG00000004535	Tax1bp1	1322	1565	1450	1126	1383	1360.83	1152	1551	1447	1589	1199	1.04962	0.069871	0.471115	0.798335	up	no
ENSMUSG00000004540	Psg17	0	0	0	0	0	0.0913663	0	0	1	0	0	0.710541	-0.49301	0.87605	NA	down	no
ENSMUSG00000004552	Ctse	0	0	0	0	0	0.281846	0	2	1	0	0	0.331905	-1.59116	0.612512	NA	down	no
ENSMUSG00000004558	Ndrg2	25306	22388	22217	19605	23200	24436.3	27400	24696	27693	32560	21624	0.899991	-0.152017	0.246261	0.617968	down	no
ENSMUSG00000004561	Mettl17	195	277	279	240	254	252.464	215	281	301	313	210	1.00505	0.00727115	0.954346	0.987273	up	no
ENSMUSG00000004562	Arhgef40	181	412	334	208	439	290.841	163	239	253	371	388	1.15423	0.206928	0.383093	0.735784	up	no
ENSMUSG00000004565	Pnpla6	245	347	326	236	379	316.582	255	366	357	392	328	0.951495	-0.0717313	0.537982	0.835477	down	no
ENSMUSG00000004567	Mcoln1	531	624	664	572	622	585.331	522	590	604	709	480	1.10592	0.145246	0.146926	0.502813	up	no
ENSMUSG00000004568	Arhgef18	127	221	179	152	179	181.115	144	154	227	257	209	0.918772	-0.122221	0.458911	0.790701	down	no
ENSMUSG00000004591	Pkn2	563	700	612	533	725	654.476	613	671	849	753	622	0.944985	-0.0816364	0.41979	0.761567	down	no
ENSMUSG00000004609	Cd33	6	12	20	12	19	12.4001	16	5	8	8	18	1.26793	0.342481	0.47937	NA	up	no
ENSMUSG00000004610	Etfb	25	15	38	31	24	36.3272	26	51	61	69	34	0.605089	-0.724782	0.0210571	0.208049	down	yes
ENSMUSG00000004612	Nkg7	1	0	0	0	0	0.818039	0	1	0	1	5	0.201196	-2.31333	0.226762	NA	down	no
ENSMUSG00000004626	Stxbp2	47	31	52	36	45	42.0003	42	46	53	48	24	1.06044	0.0846609	0.744657	0.92248	up	no
ENSMUSG00000004630	Pcp2	0	0	0	0	0	0.492007	1	4	0	0	0	0.191384	-2.38546	0.382338	NA	down	no
ENSMUSG00000004631	Sgce	83	217	165	114	217	146.05	77	169	168	152	141	1.17383	0.231219	0.3172	0.686958	up	no
ENSMUSG00000004633	Chn2	9	23	11	13	27	17.7497	8	19	22	23	28	0.867615	-0.204873	0.603821	0.867612	down	no
ENSMUSG00000004637	Wwox	111	151	128	109	133	132.746	144	132	153	119	155	0.939335	-0.090288	0.598375	0.864505	down	no
ENSMUSG00000004642	Slbp	59	79	100	55	109	87.7403	93	83	121	108	90	0.848646	-0.236766	0.211603	0.578903	down	no
ENSMUSG00000004654	Ghrhr	0	0	0	0	0	0.0818735	0	0	0	1	0	0.710541	-0.49301	0.87605	NA	down	no
ENSMUSG00000004655	Aqp1	4731	9245	7301	4436	7584	6532.64	4734	7004	8035	9843	4539	1.03551	0.0503415	0.779798	0.936829	up	no
ENSMUSG00000004661	Arid3b	108	108	96	95	114	104.65	97	99	104	102	126	1.04155	0.0587255	0.740255	0.920885	up	no
ENSMUSG00000004665	Cnn2	48	147	124	93	189	120.389	58	126	149	154	157	0.970592	-0.0430625	0.880068	0.969481	down	no
ENSMUSG00000004667	Polr2e	556	479	501	440	451	445.504	263	475	349	606	375	1.27869	0.354665	0.0491472	0.321108	up	no
ENSMUSG00000004677	Myo9b	204	287	294	264	422	290.423	230	229	319	390	324	1.0394	0.0557506	0.741955	0.921953	up	no
ENSMUSG00000004698	Hdac9	30	43	42	26	91	69.3179	56	78	100	131	124	0.492686	-1.02126	0.000542692	0.0300142	down	yes
ENSMUSG00000004707	Ly9	0	0	1	1	4	1.50013	1	0	1	5	3	0.628423	-0.670193	0.601134	NA	down	no
ENSMUSG00000004709	Cd244	0	0	2	4	6	1.49247	0	0	2	0	1	4.18816	2.06632	0.177158	NA	up	no
ENSMUSG00000004730	Adgre1	9	17	37	14	38	19.6031	19	11	25	20	12	1.36273	0.446498	0.274606	0.647194	up	no
ENSMUSG00000004748	Mtfp1	512	416	586	423	479	503.787	429	546	497	867	380	0.967092	-0.0482749	0.787457	0.939934	down	no
ENSMUSG00000004768	Rab23	55	91	85	49	69	71.9876	75	62	89	84	73	0.955159	-0.0661878	0.735935	0.919203	down	no
ENSMUSG00000004771	Rab11a	419	565	581	426	643	567.313	581	615	642	733	571	0.881623	-0.181767	0.0564626	0.340759	down	no
ENSMUSG00000004788	Eif2b2	620	664	716	500	555	573.701	450	727	474	604	473	1.19238	0.253848	0.101448	0.430826	up	no
ENSMUSG00000004789	Dlst	3136	2823	3026	2427	3031	3029.79	3325	3141	3086	3848	2719	0.953526	-0.0686562	0.579191	0.855102	down	no
ENSMUSG00000004791	Pgf	13	7	17	20	46	14.7177	7	6	10	11	12	2.33672	1.22449	0.0120868	NA	up	yes
ENSMUSG00000004798	Ulk2	1448	1549	1236	1126	1318	1366.83	1519	1436	1367	1463	1267	1.00082	0.00118694	0.993191	0.998192	up	no
ENSMUSG00000004814	Ccl24	2	16	23	6	17	10.8833	9	14	6	12	8	1.33275	0.414406	0.426886	NA	up	no
ENSMUSG00000004815	Dgkq	87	128	141	73	121	104.735	88	103	102	141	87	1.11424	0.156058	0.362439	0.721449	up	no
ENSMUSG00000004837	Grap	71	126	111	87	142	102.227	55	90	104	117	140	1.11168	0.152737	0.500877	0.814295	up	no
ENSMUSG00000004842	Pou1f1	0	0	1	0	6	0.74503	1	0	0	0	0	4.88399	2.28806	0.294473	NA	up	no
ENSMUSG00000004843	Chmp2b	432	398	426	351	494	418.13	365	426	423	473	432	1.05107	0.0718552	0.5359	0.834482	up	no
ENSMUSG00000004846	Plod3	236	298	298	236	341	254.036	218	187	225	322	215	1.27837	0.354301	0.00827921	0.130708	up	no
ENSMUSG00000004849	Ap1s1	177	188	189	157	180	174.456	184	161	204	164	148	1.09322	0.128581	0.404163	0.751025	up	no
ENSMUSG00000004864	Mapk13	0	0	0	0	4	0.714454	0	0	3	1	0	1.01911	0.0273044	0.990237	NA	up	no
ENSMUSG00000004865	Srpk1	409	488	568	437	598	545.126	625	545	647	697	518	0.868302	-0.203731	0.080975	0.394141	down	no
ENSMUSG00000004872	Pax3	0	3	2	1	2	4.60532	26	5	4	0	1	0.207588	-2.2682	0.0398732	NA	down	yes
ENSMUSG00000004880	Lbr	200	330	201	162	350	247.75	188	315	223	274	286	1.00442	0.00636074	0.974074	0.993285	up	no
ENSMUSG00000004885	Crabp2	0	4	2	0	0	0.991715	3	0	1	0	0	1.39925	0.484652	0.792296	NA	up	no
ENSMUSG00000004891	Nes	206	320	415	158	432	344.39	291	317	436	524	456	0.784485	-0.350182	0.104492	0.435991	down	no
ENSMUSG00000004892	Bcan	0	0	2	1	1	1.65089	1	0	3	8	2	0.31738	-1.65571	0.193555	NA	down	no
ENSMUSG00000004894	Hapln2	0	0	2	0	7	1.91768	0	1	1	6	4	0.762655	-0.390897	0.770302	NA	down	no
ENSMUSG00000004895	Prcc	1007	836	921	678	857	810.841	561	893	724	943	754	1.19145	0.252713	0.0903892	0.412518	up	no
ENSMUSG00000004896	Rrnad1	273	349	408	353	531	383.284	368	394	447	509	279	1.01521	0.0217825	0.888229	0.970111	up	no
ENSMUSG00000004897	Hdgf	4045	3432	3778	3153	3262	3640.64	4463	3350	3804	3999	3147	1.00028	0.000397234	0.998071	0.999279	up	no
ENSMUSG00000004902	Slc25a18	5	10	4	18	16	12.5807	2	23	16	19	16	0.762011	-0.392116	0.47998	NA	down	no
ENSMUSG00000004929	Thop1	287	241	249	199	233	222.729	165	224	114	384	161	1.26069	0.334216	0.177079	0.535145	up	no
ENSMUSG00000004931	Apba3	762	704	826	662	852	706.933	416	784	501	1050	625	1.2205	0.287467	0.118083	0.45946	up	no
ENSMUSG00000004933	Matk	6	20	10	10	6	8.74994	5	0	13	6	12	1.51074	0.595256	0.350441	NA	up	no
ENSMUSG00000004934	Pias4	365	299	316	246	322	271.386	135	268	158	336	287	1.40874	0.494401	0.0271639	0.238554	up	no
ENSMUSG00000004936	Map2k1	734	767	825	553	885	789.95	787	927	826	803	874	0.933759	-0.0988777	0.439564	0.776052	down	no
ENSMUSG00000004937	Sgta	1270	1230	1445	1107	1162	1170.73	958	1261	994	1426	949	1.19303	0.254635	0.0520381	0.330302	up	no
ENSMUSG00000004939	Nmrk2	235	499	241	288	170	334.049	394	408	374	458	316	0.781809	-0.355112	0.139663	0.491306	down	no
ENSMUSG00000004945	Tmem242	893	885	1017	861	902	891.355	737	941	816	1106	833	1.1012	0.139076	0.227992	0.596616	up	no
ENSMUSG00000004947	Dtx2	175	166	183	156	233	166.383	117	170	139	184	158	1.26167	0.335334	0.024297	0.225338	up	no
ENSMUSG00000004948	Zp3	0	0	0	0	1	0.200669	1	0	0	0	0	1.06	0.0840623	0.978782	NA	up	no
ENSMUSG00000004951	Hspb1	2924	3038	2651	3082	2458	2416.46	1217	2193	1913	2618	2082	1.53852	0.621543	0.000362173	0.0245585	up	yes
ENSMUSG00000004952	Rasa4	916	1005	960	1145	1285	980.347	595	846	1255	1129	789	1.24458	0.315657	0.0554913	0.338208	up	no
ENSMUSG00000004961	Syt5	0	0	0	3	1	0.609247	0	0	0	2	0	2.21654	1.14831	0.618733	NA	up	no
ENSMUSG00000004980	Hnrnpa2b1	6426	7294	6961	6290	8341	7275.29	9401	6940	8314	7769	5548	0.975348	-0.0360103	0.816012	0.948116	down	no
ENSMUSG00000004988	Fxyd4	0	0	2	0	1	0.675033	1	2	1	0	0	0.749178	-0.41662	0.818137	NA	down	no
ENSMUSG00000004994	Ccdc130	84	83	99	61	82	83.1842	65	78	88	124	83	0.998293	-0.0024642	0.989282	0.997189	down	no
ENSMUSG00000004996	Mri1	236	220	234	157	209	205.212	220	188	207	232	163	1.10793	0.147866	0.353948	0.715865	up	no
ENSMUSG00000005034	Prkacb	539	699	791	458	784	725.613	722	980	960	771	691	0.828912	-0.27071	0.0547873	0.337063	down	no
ENSMUSG00000005043	Sgsh	16	34	14	25	18	18.6422	11	13	14	25	18	1.41894	0.504817	0.169966	0.527332	up	no
ENSMUSG00000005045	Chd5	3	3	2	11	12	5.01808	2	6	8	1	2	1.75018	0.807502	0.293823	NA	up	no
ENSMUSG00000005054	Cstb	64	109	80	70	103	78.8805	56	62	78	106	77	1.19034	0.251371	0.183254	0.542719	up	no
ENSMUSG00000005057	Sh2b2	40	67	32	30	48	33.2977	16	15	25	15	45	1.92513	0.944956	0.0107759	0.146556	up	yes
ENSMUSG00000005069	Pex5	411	432	433	306	494	397.104	332	399	383	422	403	1.12777	0.173468	0.139613	0.491306	up	no
ENSMUSG00000005078	Jkamp	71	106	88	88	114	92.4054	71	89	102	113	97	1.04797	0.0675998	0.680112	0.896009	up	no
ENSMUSG00000005087	Cd44	40	79	74	62	173	84.5792	59	64	110	81	126	0.991398	-0.012464	0.968796	0.991801	down	no
ENSMUSG00000005089	Slc1a2	0	1	0	0	0	0.093671	0	0	0	0	0	1.58132	0.661132	0.834316	NA	up	no
ENSMUSG00000005102	Eif2ak4	163	196	195	140	269	193.833	170	217	214	237	177	0.998433	-0.00226208	0.986877	0.996508	down	no
ENSMUSG00000005103	Wdr1	587	576	630	434	795	627.494	492	625	709	888	671	0.948031	-0.0769939	0.567901	0.849601	down	no
ENSMUSG00000005107	Slc2a9	1	10	10	4	8	7.74319	9	4	10	12	12	0.721741	-0.470447	0.393908	NA	down	no
ENSMUSG00000005124	Wisp1	0	12	1	0	9	5.42997	3	0	6	9	17	0.607465	-0.719128	0.49868	NA	down	no
ENSMUSG00000005125	Ndrg1	176	293	384	172	322	257.909	198	177	259	513	184	1.08241	0.114246	0.649562	0.884429	up	no
ENSMUSG00000005131	4930550C14Rik	3	2	6	2	4	3.43711	1	1	4	9	4	0.973602	-0.0385966	0.96042	NA	down	no
ENSMUSG00000005142	Man2b1	220	258	225	185	302	243.355	230	235	271	262	275	0.9805	-0.02841	0.832089	0.952526	down	no
ENSMUSG00000005148	Klf5	16	37	17	16	10	30.438	16	46	28	59	68	0.471082	-1.08595	0.00917524	0.139358	down	yes
ENSMUSG00000005150	Wdr83	226	216	253	212	221	215.235	179	225	188	261	187	1.16059	0.214864	0.120475	0.463031	up	no
ENSMUSG00000005161	Prdx2	1350	1083	1293	1105	1388	1199.48	1067	1101	1214	1591	924	1.13535	0.183132	0.176684	0.534881	up	no
ENSMUSG00000005198	Polr2a	560	790	656	449	709	727.983	614	872	1223	846	732	0.779642	-0.359117	0.0225277	0.215367	down	no
ENSMUSG00000005202	Shbg	0	4	4	0	1	1.43911	1	0	0	2	3	1.48638	0.571806	0.676632	NA	up	no
ENSMUSG00000005204	Senp3	517	597	590	484	559	563.498	576	555	646	692	484	0.988469	-0.0167324	0.875421	0.967677	down	no
ENSMUSG00000005220	Corin	1	7	1	2	4	3.10108	5	4	0	6	2	0.909366	-0.137066	0.876261	NA	down	no
ENSMUSG00000005225	Plekha8	59	67	88	67	109	79.6773	91	71	83	97	76	0.977722	-0.0325031	0.866663	0.963313	down	no
ENSMUSG00000005233	Spc25	11	9	10	16	24	13.7904	8	6	21	17	18	1.06658	0.092995	0.835253	NA	up	no
ENSMUSG00000005237	Dnah2	1	3	2	1	0	2.46577	0	3	6	10	1	0.395402	-1.33861	0.20721	NA	down	no
ENSMUSG00000005251	Ripk4	0	3	0	0	0	0.730479	0	3	0	2	0	0.635045	-0.655068	0.76513	NA	down	no
ENSMUSG00000005262	Ufd1	918	919	949	803	889	910.338	926	1016	1032	852	837	1.01615	0.0231157	0.861955	0.962725	up	no
ENSMUSG00000005267	Zfp287	6	23	20	8	21	15.1247	12	16	22	17	12	1.02413	0.0343994	0.930277	NA	up	no
ENSMUSG00000005268	Prlr	0	6	0	0	2	1.70477	1	0	0	4	5	0.789021	-0.341864	0.819363	NA	down	no
ENSMUSG00000005299	Letm1	837	739	845	565	757	747.528	736	678	719	1028	656	1.04738	0.0667836	0.641083	0.881072	up	no
ENSMUSG00000005312	Ubqln1	999	1177	1142	889	1028	1048.08	915	1288	1066	1057	1012	1.03726	0.0527729	0.659767	0.88801	up	no
ENSMUSG00000005320	Fgfr4	65	104	104	121	226	126.758	48	138	165	108	214	0.955359	-0.0658859	0.847681	0.958352	down	no
ENSMUSG00000005338	Cadm3	34	50	109	41	67	54.3972	38	51	43	88	40	1.22814	0.296479	0.320597	0.690196	up	no
ENSMUSG00000005339	Fcer1a	0	0	2	3	0	0.712145	0	0	0	2	0	2.74223	1.45535	0.508515	NA	up	no
ENSMUSG00000005354	Txn2	2196	1743	2176	1665	2093	1974.49	1780	2037	1836	2636	1779	1.05213	0.0733072	0.580261	0.855102	up	no
ENSMUSG00000005357	Slc1a6	0	0	1	0	2	0.2755	0	0	0	0	0	3.19559	1.67608	0.594257	NA	up	no
ENSMUSG00000005360	Slc1a3	19	90	30	17	27	33.5893	64	26	28	8	27	1.15931	0.213267	0.683998	0.897544	up	no
ENSMUSG00000005362	Crbn	333	450	327	198	284	323.667	291	386	268	366	371	0.99276	-0.0104835	0.956652	0.987612	down	no
ENSMUSG00000005364	Il5ra	0	0	0	0	0	0.111049	1	0	0	0	0	0.710541	-0.49301	0.87605	NA	down	no
ENSMUSG00000005370	Msh6	91	101	97	92	116	101.786	77	90	134	126	109	0.988174	-0.0171631	0.918499	0.97613	down	no
ENSMUSG00000005371	Fbxo11	442	694	585	482	736	645.344	578	759	786	821	706	0.84662	-0.240214	0.0267967	0.237645	down	no
ENSMUSG00000005373	Mlxipl	1343	1784	2445	1714	2478	2074.23	1574	1939	3192	2860	1956	0.901834	-0.149067	0.380674	0.734588	down	no
ENSMUSG00000005374	Tbl2	147	179	157	115	139	135.741	100	120	130	152	132	1.23464	0.304086	0.0458115	0.309808	up	no
ENSMUSG00000005378	Wbscr22	266	258	299	270	257	256.884	225	277	235	307	191	1.17369	0.231054	0.112485	0.450184	up	no
ENSMUSG00000005397	Nid1	593	2099	1510	940	2749	1446.05	931	1478	1669	1315	1649	1.13496	0.18264	0.507279	0.818585	up	no
ENSMUSG00000005410	Mcm5	14	14	24	9	13	12.918	6	4	16	14	17	1.37479	0.459206	0.313139	NA	up	no
ENSMUSG00000005413	Hmox1	124	150	156	106	108	114.191	92	94	135	119	69	1.35194	0.435034	0.021906	0.211542	up	no
ENSMUSG00000005417	Mprip	991	1545	1299	1117	1584	1336.78	1187	1499	1467	1770	1182	0.972855	-0.0397038	0.693445	0.901704	down	no
ENSMUSG00000005442	Cic	709	852	699	643	900	757.262	440	738	802	1149	805	1.04034	0.0570613	0.727732	0.915639	up	no
ENSMUSG00000005447	Pafah1b3	3	13	14	4	11	7.78962	3	9	2	7	14	1.30283	0.38165	0.533098	NA	up	no
ENSMUSG00000005465	Il27ra	2	11	8	9	15	10.0361	5	16	8	25	7	0.792639	-0.335264	0.529064	NA	down	no
ENSMUSG00000005469	Prkaca	1110	1061	1250	957	1169	1189.73	1484	1262	1196	1432	1062	0.909745	-0.136465	0.329326	0.696184	down	no
ENSMUSG00000005470	Asf1b	5	5	11	4	10	6.35772	7	4	4	14	2	1.20415	0.268015	0.654502	NA	up	no
ENSMUSG00000005474	Myl10	0	10	10	0	32	23.2042	28	22	2	144	12	0.259705	-1.94505	0.144404	0.49844	down	no
ENSMUSG00000005481	Ddx39	137	171	194	148	200	176.622	139	172	251	263	136	0.94816	-0.0767972	0.64542	0.882317	down	no
ENSMUSG00000005483	Dnajb1	122	190	163	111	347	185.538	136	181	248	218	198	0.983602	-0.0238537	0.918913	0.97613	down	no
ENSMUSG00000005501	Usp40	293	334	335	230	353	331.201	398	332	341	419	319	0.896447	-0.15771	0.238009	0.60778	down	no
ENSMUSG00000005505	Kbtbd4	29	41	37	11	53	38.914	39	31	39	63	58	0.767679	-0.381425	0.233208	0.602566	down	no
ENSMUSG00000005506	Celf1	837	1140	1094	808	1323	1115.49	1111	1181	1342	1283	1223	0.885421	-0.175564	0.0912589	0.414052	down	no
ENSMUSG00000005510	Ndufs3	4301	3726	4506	3667	3811	3835.26	2948	4120	3527	4958	3136	1.15776	0.211342	0.118726	0.460815	up	no
ENSMUSG00000005514	Por	307	370	290	216	240	243.461	160	176	181	293	220	1.47881	0.564435	0.00208084	0.0631037	up	no
ENSMUSG00000005533	Igf1r	683	664	483	571	1130	718.032	844	799	635	706	719	0.988824	-0.0162136	0.937341	0.982424	down	no
ENSMUSG00000005534	Insr	1195	1492	1243	1090	1471	1425.92	1386	1398	1679	1743	1749	0.859757	-0.217999	0.0490929	0.320966	down	no
ENSMUSG00000005540	Fcer2a	0	3	1	6	1	1.57155	1	2	1	0	0	2.98913	1.57973	0.231631	NA	up	no
ENSMUSG00000005566	Trim28	848	938	1063	749	993	876.028	669	923	882	1079	748	1.13766	0.186072	0.0599057	0.350168	up	no
ENSMUSG00000005575	Ube2m	1077	833	1126	1015	985	1003.16	1176	908	950	1141	818	1.07601	0.105685	0.536982	0.835327	up	no
ENSMUSG00000005580	Adcy9	156	277	130	150	181	213.148	117	334	247	314	281	0.738432	-0.437462	0.0733158	0.379466	down	no
ENSMUSG00000005583	Mef2c	4890	5730	5210	3972	5059	5406.83	5295	5220	6233	6690	6425	0.879387	-0.18543	0.0976205	0.423467	down	no
ENSMUSG00000005609	Ctr9	296	452	299	209	373	339.688	355	376	392	355	342	0.931589	-0.102234	0.519032	0.823299	down	no
ENSMUSG00000005610	Eif4g2	7727	9328	9362	6877	9276	9029.44	9062	10181	9932	10899	8911	0.916598	-0.125639	0.0962215	0.422421	down	no
ENSMUSG00000005611	Mrvi1	126	120	93	132	128	119.463	72	137	139	161	101	1.07011	0.0977639	0.631265	0.877496	up	no
ENSMUSG00000005615	Pcyt1a	1716	1878	1472	1318	1584	1625.61	1719	1877	1482	1703	1583	1.00527	0.00758948	0.957743	0.987738	up	no
ENSMUSG00000005621	Zfp592	278	395	339	321	537	378.258	307	416	439	480	353	0.989346	-0.015453	0.910326	0.974033	down	no
ENSMUSG00000005625	Psmd4	3635	3369	3367	2999	2802	2913.68	2258	2814	2561	2965	2382	1.33892	0.421073	0.00181683	0.0581057	up	no
ENSMUSG00000005628	Tmod4	7092	7217	8829	7097	8022	7092.98	5546	7971	7225	7931	4756	1.22769	0.29595	0.0214089	0.208854	up	no
ENSMUSG00000005640	Insrr	4	6	5	2	9	4.94918	1	2	9	13	2	1.04993	0.0702984	0.922018	NA	up	no
ENSMUSG00000005656	Snx6	364	427	418	263	438	391.355	346	432	421	504	373	0.972487	-0.0402487	0.722488	0.913335	down	no
ENSMUSG00000005667	Mthfd2	40	38	52	48	37	42.7988	36	42	55	68	19	1.06877	0.0959533	0.739126	0.920284	up	no
ENSMUSG00000005672	Kit	7	23	24	14	53	18.7947	8	9	15	9	31	1.66571	0.736133	0.15287	0.509506	up	no
ENSMUSG00000005674	Tomm40l	96	115	91	82	88	88.9344	77	107	73	99	68	1.18527	0.24522	0.187079	0.547449	up	no
ENSMUSG00000005681	Apoa2	2	1	0	6	0	1.65645	0	1	1	4	1	1.57614	0.656398	0.615456	NA	up	no
ENSMUSG00000005682	Pan2	357	521	495	367	645	520.645	481	544	740	756	445	0.850151	-0.234209	0.0989419	0.426102	down	no
ENSMUSG00000005683	Cs	9825	8042	8102	6688	8420	8880.63	10695	9274	9129	11006	8134	0.90565	-0.142974	0.347135	0.711451	down	no
ENSMUSG00000005686	Ampd3	167	164	167	142	269	180.714	129	167	178	334	144	1.02948	0.0419225	0.842485	0.956385	up	no
ENSMUSG00000005687	Bcas2	646	556	707	540	647	620.513	597	670	671	732	496	1.04428	0.062512	0.625136	0.874466	up	no
ENSMUSG00000005696	Sh2d1a	0	0	0	0	1	0.0896203	0	0	0	0	0	1.58132	0.661132	0.834316	NA	up	no
ENSMUSG00000005698	Ctcf	472	576	491	421	607	544.043	579	591	627	602	539	0.918299	-0.122964	0.255169	0.626675	down	no
ENSMUSG00000005699	Pard6a	97	86	107	77	92	82.9801	59	91	45	92	87	1.30444	0.383434	0.0886815	0.409546	up	no
ENSMUSG00000005705	Agrp	1	0	2	1	5	3.34576	8	0	3	7	7	0.363463	-1.46012	0.131612	NA	down	no
ENSMUSG00000005716	Pvalb	173263	153731	201184	189065	175070	159117	149491	161047	183300	107485	91948	1.36991	0.454082	0.0252951	0.230007	up	no
ENSMUSG00000005718	Tfap4	514	596	465	553	572	487.226	370	517	509	461	339	1.31687	0.397111	0.0056198	0.107393	up	no
ENSMUSG00000005732	Ranbp1	198	247	245	196	265	231.916	125	276	251	329	240	1.01083	0.0155435	0.928591	0.979889	up	no
ENSMUSG00000005763	Cd247	18	50	39	18	18	26.9767	3	25	38	36	34	1.12204	0.166121	0.719565	0.912725	up	no
ENSMUSG00000005774	Rfx5	45	57	50	42	59	55.3782	63	55	57	54	75	0.867786	-0.204589	0.349102	0.713029	down	no
ENSMUSG00000005779	Psmb4	2683	2626	2477	2293	2446	2226.22	1433	2442	1708	2463	1810	1.36927	0.453411	0.00173108	0.0560862	up	no
ENSMUSG00000005800	Mmp8	0	0	0	1	2	0.663332	0	0	4	0	0	0.809144	-0.305532	0.893408	NA	down	no
ENSMUSG00000005802	Slc30a4	208	356	325	248	379	325.509	269	367	381	421	374	0.878884	-0.186255	0.161237	0.518057	down	no
ENSMUSG00000005803	Sqor	537	570	498	483	542	493.187	445	506	495	439	428	1.20454	0.268486	0.0382265	0.286474	up	no
ENSMUSG00000005804	Bloc1s6	185	235	225	147	243	225.358	235	242	291	271	220	0.864236	-0.210503	0.0962139	0.422421	down	no
ENSMUSG00000005813	Metap1	785	926	790	743	970	855.178	812	965	946	823	861	1.00647	0.00930258	0.936313	0.982057	up	no
ENSMUSG00000005823	Gpr108	455	400	395	336	369	382.29	309	369	396	505	325	1.10841	0.148492	0.30121	0.671768	up	no
ENSMUSG00000005824	Tnfsf14	0	0	0	0	1	0.0896203	0	0	0	0	0	1.58132	0.661132	0.834316	NA	up	no
ENSMUSG00000005836	Gata6	4	11	7	5	3	6.05337	3	3	12	7	7	0.998909	-0.001575	0.997913	NA	down	no
ENSMUSG00000005846	Rsl1d1	896	806	958	793	956	888.739	798	1067	933	945	805	1.0316	0.0448801	0.710283	0.909494	up	no
ENSMUSG00000005864	Cnga2	0	0	5	0	4	1.32186	0	3	1	0	1	1.77648	0.82902	0.596552	NA	up	no
ENSMUSG00000005871	Apc	373	543	435	321	520	480.013	464	477	565	695	513	0.851646	-0.231674	0.0496172	0.32185	down	no
ENSMUSG00000005873	Reep5	1971	1684	1873	1723	1886	1746.06	2005	1648	1557	1600	1459	1.16631	0.221952	0.173535	0.53197	up	no
ENSMUSG00000005881	Ergic3	465	495	474	389	532	444.297	400	424	457	450	392	1.17252	0.229613	0.027849	0.242292	up	no
ENSMUSG00000005882	Uqcc1	1171	1195	1189	1022	1175	1195.24	1322	1236	1284	1440	1017	0.970484	-0.0432239	0.716201	0.910807	down	no
ENSMUSG00000005883	Spo11	7	2	0	3	4	3.71151	10	2	2	5	1	0.853271	-0.228924	0.798252	NA	down	no
ENSMUSG00000005886	Ncoa2	268	446	278	256	391	343.698	280	370	286	490	439	0.924225	-0.113684	0.525446	0.827495	down	no
ENSMUSG00000005892	Trh	0	0	0	0	0	0.111049	1	0	0	0	0	0.710541	-0.49301	0.87605	NA	down	no
ENSMUSG00000005893	Nr2c2	86	179	85	66	150	136.728	122	190	132	169	219	0.70017	-0.514222	0.0400905	0.292637	down	no
ENSMUSG00000005897	Nr2c1	145	130	130	100	170	142.712	139	169	159	190	119	0.924663	-0.113	0.471532	0.798348	down	no
ENSMUSG00000005899	Smpd4	283	328	320	317	448	365.623	367	442	527	411	275	0.889122	-0.169546	0.290195	0.661781	down	no
ENSMUSG00000005907	Pex1	64	114	82	93	89	98.1081	106	89	136	138	87	0.846173	-0.240975	0.207569	0.574554	down	no
ENSMUSG00000005917	Otx1	0	0	0	0	0	0.222097	2	0	0	0	0	0.476293	-1.07008	0.734947	NA	down	no
ENSMUSG00000005936	Kctd20	1941	1724	1008	1194	1389	1490.84	1778	1604	1201	1394	1591	1.01165	0.0167065	0.94059	0.983789	up	no
ENSMUSG00000005947	Itgae	1	3	4	3	8	6.16214	4	9	9	10	13	0.439265	-1.18684	0.0483763	NA	down	yes
ENSMUSG00000005949	Ctns	185	238	191	167	243	212.079	188	200	244	334	179	0.955581	-0.0655505	0.652951	0.884899	down	no
ENSMUSG00000005950	P2rx5	151	165	165	132	238	193.36	158	188	268	276	238	0.798558	-0.324531	0.0468293	0.313602	down	no
ENSMUSG00000005951	Shpk	11	24	35	21	19	19.6759	16	19	15	20	19	1.2978	0.37607	0.270754	0.642201	up	no
ENSMUSG00000005952	Trpv1	4	16	13	4	10	9.52225	7	5	9	17	14	0.939795	-0.0895817	0.860078	NA	down	no
ENSMUSG00000005958	Ephb3	12	20	23	7	36	19.0704	6	18	26	34	19	1.00251	0.00361524	0.993269	0.998192	up	no
ENSMUSG00000005968	Tuft1	1	4	2	4	7	3.89733	2	6	6	3	5	0.853571	-0.228417	0.746755	NA	down	no
ENSMUSG00000005973	Rcn1	122	207	191	129	238	155.942	115	145	138	170	136	1.31841	0.398804	0.00956487	0.141905	up	no
ENSMUSG00000005980	Dnase1	36	65	49	59	40	45.7767	36	60	57	39	20	1.26016	0.333613	0.265126	0.637218	up	no
ENSMUSG00000005981	Trap1	2042	2012	2008	1361	1951	1793.74	1532	1994	1388	2230	1614	1.13815	0.186695	0.192581	0.554038	up	no
ENSMUSG00000005982	Naa60	146	204	230	210	209	215.83	255	198	258	295	182	0.892782	-0.16362	0.319838	0.689879	down	no
ENSMUSG00000005983	1700037C18Rik	10	10	11	6	15	10.9421	13	20	11	4	10	0.921671	-0.117676	0.805221	NA	down	no
ENSMUSG00000005986	Ankrd13d	9	14	11	8	14	10.0136	5	4	15	5	16	1.29046	0.367885	0.465568	NA	up	no
ENSMUSG00000005994	Tyrp1	0	0	3	0	1	0.600496	2	0	0	0	0	1.95181	0.964814	0.67411	NA	up	no
ENSMUSG00000006005	Tpr	1052	1167	819	701	894	944.714	880	1093	839	1165	928	1.00437	0.00628525	0.967552	0.99168	up	no
ENSMUSG00000006007	Pdc	0	0	0	0	0	0.111049	1	0	0	0	0	0.710541	-0.49301	0.87605	NA	down	no
ENSMUSG00000006010	BC003331	331	387	368	349	376	383.499	429	349	483	452	346	0.933201	-0.0997403	0.454379	0.788035	down	no
ENSMUSG00000006014	Prg4	5	137	23	27	31	49.3924	12	15	77	162	45	0.77768	-0.362752	0.673577	0.894175	down	no
ENSMUSG00000006019	Dhx34	70	104	96	109	87	86.766	60	89	96	122	48	1.22053	0.287513	0.198745	0.562424	up	no
ENSMUSG00000006021	Kptn	156	173	185	107	195	157.48	145	148	139	201	151	1.09607	0.132343	0.383999	0.736114	up	no
ENSMUSG00000006024	Napa	2347	2017	2192	1819	2118	1969.13	2391	1867	1539	1827	1504	1.2091	0.273932	0.133749	0.481304	up	no
ENSMUSG00000006050	Sra1	1155	930	1255	970	1000	1079.46	1294	1287	1284	1007	637	1.02549	0.0363091	0.860993	0.962405	up	no
ENSMUSG00000006056	Calcoco2	0	0	2	0	0	0.192519	0	0	0	0	0	2.35905	1.2382	0.695247	NA	up	no
ENSMUSG00000006057	Atp5g1	8293	6834	8314	7162	6918	6894.06	5551	6964	5892	8531	4818	1.28089	0.357151	0.0177749	0.19108	up	no
ENSMUSG00000006058	Snf8	222	241	328	238	300	276.812	327	237	387	309	212	0.952509	-0.0701956	0.694434	0.902518	down	no
ENSMUSG00000006095	Tbcb	241	229	305	252	271	241.507	175	266	240	296	168	1.22087	0.28791	0.0604246	0.350168	up	no
ENSMUSG00000006127	Inpp5k	539	606	615	454	632	585.055	574	706	614	680	508	0.976172	-0.0347921	0.745109	0.922576	down	no
ENSMUSG00000006134	Crkl	271	415	254	166	373	339.676	262	517	302	418	492	0.771732	-0.373827	0.100248	0.428073	down	no
ENSMUSG00000006154	Eps8l1	61	43	105	174	56	80.6825	77	107	42	59	61	1.38389	0.468732	0.241662	0.612014	up	no
ENSMUSG00000006169	Clint1	647	763	557	472	653	612.463	516	749	612	577	629	1.05668	0.0795319	0.597545	0.864413	up	no
ENSMUSG00000006179	Prss16	0	0	1	0	0	0.0962593	0	0	0	0	0	1.58132	0.661132	0.834316	NA	up	no
ENSMUSG00000006191	Cdkal1	393	511	606	359	355	479.846	428	594	830	421	374	0.891514	-0.165671	0.45178	0.785504	down	no
ENSMUSG00000006205	Htra1	579	584	664	405	661	474.51	370	476	406	341	286	1.61606	0.692479	1.75e-05	0.00344945	up	yes
ENSMUSG00000006215	Zbtb17	442	431	477	368	399	400.238	278	367	362	560	367	1.18148	0.240593	0.104451	0.435991	up	no
ENSMUSG00000006216	Clcnkb	2	2	0	0	7	2.63911	0	1	4	1	10	0.672778	-0.571799	0.633824	NA	down	no
ENSMUSG00000006219	Fblim1	11	46	21	17	56	32.6647	24	14	67	26	55	0.818247	-0.289392	0.531792	0.831561	down	no
ENSMUSG00000006221	Hspb7	3046	3448	2744	1341	3712	4323.47	2010	2766	5131	10028	10619	0.495302	-1.01362	0.0280699	0.24375	down	yes
ENSMUSG00000006235	Epor	1	11	7	16	8	5.8862	3	1	2	0	8	3.1318	1.64699	0.0482637	NA	up	yes
ENSMUSG00000006241	Ccdc159	3	8	6	2	4	5.85618	4	6	6	17	6	0.633209	-0.659247	0.274093	NA	down	no
ENSMUSG00000006262	Mob1b	362	558	495	363	549	512.298	497	555	684	555	592	0.843175	-0.246096	0.0524223	0.331529	down	no
ENSMUSG00000006269	Atp6v1b1	0	0	0	0	2	0.342988	0	0	0	2	0	1.06	0.0840656	0.978157	NA	up	no
ENSMUSG00000006273	Atp6v1b2	770	733	707	572	787	706.196	725	774	709	674	644	1.06644	0.092807	0.492454	0.810473	up	no
ENSMUSG00000006276	Eps15l1	403	426	463	382	479	430.182	399	496	456	507	343	1.04049	0.0572647	0.607478	0.868674	up	no
ENSMUSG00000006281	Tep1	196	251	234	209	303	251.979	281	270	265	252	281	0.922098	-0.117008	0.417547	0.759611	down	no
ENSMUSG00000006288	Ttc5	60	118	171	77	104	105.656	70	114	122	138	111	1.00511	0.00734873	0.974504	0.99356	up	no
ENSMUSG00000006289	Osgep	440	437	556	427	515	456.234	405	518	413	540	359	1.13169	0.178484	0.159736	0.516726	up	no
ENSMUSG00000006299	Aamp	1073	1018	1043	902	1062	992.743	901	1096	947	1036	901	1.11023	0.150858	0.1924	0.553922	up	no
ENSMUSG00000006301	Tmbim1	687	970	734	562	894	804.343	880	772	790	1089	798	0.932432	-0.10093	0.439398	0.775935	down	no
ENSMUSG00000006304	Arpc2	664	808	809	673	822	747.856	636	735	683	1071	696	1.05498	0.077209	0.486935	0.806834	up	no
ENSMUSG00000006307	Kmt2b	681	866	726	565	864	709.729	542	774	686	871	642	1.11656	0.159062	0.136259	0.486012	up	no
ENSMUSG00000006310	Zbtb32	3	2	0	6	8	3.48166	1	4	1	5	5	1.28126	0.357568	0.6796	NA	up	no
ENSMUSG00000006313	Upk1a	4	11	14	4	13	8.84264	13	7	8	16	2	1.03879	0.0549088	0.920554	NA	up	no
ENSMUSG00000006315	Tmem147	1386	1269	1489	1317	1186	1253	1187	1322	1053	1455	900	1.20727	0.271753	0.077705	0.386969	up	no
ENSMUSG00000006333	Rps9	4174	3621	4435	3665	4120	3505.91	2468	3542	2889	3860	2480	1.41457	0.500366	0.000111419	0.01115	up	no
ENSMUSG00000006335	Tfpt	134	115	119	131	151	129.062	102	123	127	165	134	1.07008	0.097713	0.552133	0.841904	up	no
ENSMUSG00000006342	Susd2	17	21	31	39	62	32.1672	21	39	23	37	37	1.13759	0.185975	0.593266	0.861638	up	no
ENSMUSG00000006344	Ggt5	175	198	333	164	323	199.749	110	180	214	148	185	1.4849	0.570367	0.0077142	0.125624	up	no
ENSMUSG00000006345	Ggt1	0	0	0	0	1	0.0896203	0	0	0	0	0	1.58132	0.661132	0.834316	NA	up	no
ENSMUSG00000006356	Crip2	377	628	705	487	860	594.977	317	586	683	907	591	1.05347	0.0751495	0.708628	0.909063	up	no
ENSMUSG00000006360	Crip1	167	342	398	197	443	298.66	162	326	365	401	292	1.04807	0.0677343	0.764663	0.930974	up	no
ENSMUSG00000006362	Cbfa2t3	229	329	221	200	330	280.191	186	288	359	497	254	0.889017	-0.169717	0.368233	0.725878	down	no
ENSMUSG00000006369	Fbln1	17	88	43	17	39	32.5224	10	18	37	57	17	1.56516	0.646309	0.156676	0.514388	up	no
ENSMUSG00000006373	Pgrmc1	111	262	228	143	276	191.919	123	179	204	307	156	1.11256	0.153883	0.476953	0.801396	up	no
ENSMUSG00000006378	Gcat	81	74	82	42	76	80.6496	70	104	75	143	80	0.804967	-0.312999	0.153015	0.509506	down	no
ENSMUSG00000006386	Tek	260	669	444	365	565	500.408	363	443	698	903	483	0.84714	-0.239328	0.267472	0.639156	down	no
ENSMUSG00000006390	Elovl1	85	121	155	114	167	123.767	69	123	153	187	100	1.08935	0.123467	0.555473	0.843553	up	no
ENSMUSG00000006392	Med8	264	255	301	279	282	287.536	273	318	298	381	254	0.971164	-0.0422128	0.746118	0.92273	down	no
ENSMUSG00000006395	Hyi	21	51	50	26	46	36.2939	21	44	38	44	33	1.13146	0.178186	0.51255	0.82172	up	no
ENSMUSG00000006398	Cdc20	4	3	6	12	19	8.16161	3	4	12	4	15	1.20368	0.267458	0.682214	NA	up	no
ENSMUSG00000006403	Adamts4	2	17	11	2	44	20.3596	39	13	29	12	39	0.540138	-0.888599	0.166273	0.523848	down	no
ENSMUSG00000006411	Nectin4	0	0	2	0	7	1.29806	0	2	2	0	1	1.75299	0.80982	0.606656	NA	up	no
ENSMUSG00000006412	Pfdn2	737	779	940	766	806	782.838	751	790	918	790	606	1.11083	0.151638	0.242693	0.612773	up	no
ENSMUSG00000006418	Rnf114	969	927	803	706	974	805.703	612	768	791	890	685	1.24868	0.320404	0.00658678	0.115301	up	no
ENSMUSG00000006423	C330007P06Rik	134	198	200	110	206	201.177	222	275	237	284	196	0.731782	-0.450515	0.00237449	0.0674257	down	no
ENSMUSG00000006435	Neurl1a	1937	1709	1862	1665	1703	1814.42	1753	2287	1927	1695	1648	1.0151	0.0216277	0.885879	0.969696	up	no
ENSMUSG00000006442	Srm	111	80	152	120	101	89.7654	40	73	76	90	55	1.83981	0.879555	0.00017509	0.0156309	up	yes
ENSMUSG00000006445	Epha2	32	52	71	50	140	66.8278	49	69	74	96	60	1.03223	0.0457693	0.87649	0.967889	up	no
ENSMUSG00000006456	Rbm14	107	113	155	102	154	137.039	107	155	183	198	130	0.870075	-0.200788	0.211779	0.578976	down	no
ENSMUSG00000006457	Actn3	186299	147219	138436	140577	107477	126157	116698	140917	92025	88012	87001	1.46745	0.55331	0.0130882	0.164384	up	no
ENSMUSG00000006462	A530013C23Rik	78	73	62	59	93	74.2618	58	103	44	145	47	0.999136	-0.00124743	0.99655	0.999042	down	no
ENSMUSG00000006463	Zdhhc24	67	45	80	63	74	66.3285	54	59	65	74	85	1.03727	0.0527854	0.816579	0.948116	up	no
ENSMUSG00000006464	Bbs1	30	57	39	32	53	46.2911	45	54	50	56	56	0.845466	-0.242182	0.271794	0.643276	down	no
ENSMUSG00000006471	Ndor1	182	262	261	169	251	237.214	192	251	284	367	216	0.913987	-0.129755	0.352454	0.715263	down	no
ENSMUSG00000006476	Nsmf	703	727	604	664	766	738.89	733	904	811	1060	527	0.924813	-0.112766	0.456207	0.790075	down	no
ENSMUSG00000006494	Pdk1	783	775	645	536	750	741.797	735	643	732	1130	793	0.923825	-0.114309	0.457579	0.790327	down	no
ENSMUSG00000006498	Ptbp1	141	249	252	196	334	227.706	198	220	235	296	209	1.06093	0.085333	0.593037	0.861508	up	no
ENSMUSG00000006517	Mvd	60	83	182	150	120	116.556	62	70	110	285	84	1.08732	0.120773	0.739314	0.92036	up	no
ENSMUSG00000006519	Cyba	47	63	112	57	116	64.9131	31	65	61	49	61	1.53835	0.621383	0.0207214	0.207499	up	yes
ENSMUSG00000006522	Itih3	0	2	3	3	1	2.05444	5	3	0	1	2	0.830364	-0.268185	0.801876	NA	down	no
ENSMUSG00000006526	Tmem110	126	224	155	107	228	171.734	158	165	206	218	173	0.952618	-0.0700301	0.679565	0.89571	down	no
ENSMUSG00000006527	Sfmbt1	120	180	133	111	194	170.497	212	213	201	175	189	0.772554	-0.372292	0.0290647	0.247709	down	no
ENSMUSG00000006538	Ihh	5	2	3	1	8	5.09471	1	10	4	5	13	0.59609	-0.746398	0.317799	NA	down	no
ENSMUSG00000006542	Prkag3	1219	1112	1693	1318	1366	1391.4	1754	1580	1650	1034	1176	0.976162	-0.0348077	0.864274	0.963157	down	no
ENSMUSG00000006546	Cryba2	0	0	0	0	0	0.380959	0	4	0	0	0	0.246142	-2.02244	0.515791	NA	down	no
ENSMUSG00000006567	Atp7b	1	0	0	0	0	0.197838	0	0	0	1	0	1.06	0.0840623	0.978782	NA	up	no
ENSMUSG00000006574	Slc4a1	0	2	2	0	7	2.47544	2	1	8	0	4	0.710741	-0.492605	0.668315	NA	down	no
ENSMUSG00000006575	Rundc3a	7	11	15	13	3	8.53366	14	6	10	1	3	1.49645	0.581541	0.375963	NA	up	no
ENSMUSG00000006576	Slc4a3	68	155	173	115	136	139.945	89	109	124	368	127	0.863326	-0.212022	0.491329	0.810327	down	no
ENSMUSG00000006585	Cdt1	8	6	9	12	20	8.2937	4	2	2	13	8	2.03343	1.02392	0.0822989	NA	up	no
ENSMUSG00000006586	Runx1t1	13	41	43	33	38	36.8993	43	43	42	53	29	0.840198	-0.251199	0.369302	0.72641	down	no
ENSMUSG00000006587	Snai3	75	35	66	76	49	87.3405	29	94	76	370	59	0.569049	-0.813376	0.177198	0.535145	down	no
ENSMUSG00000006589	Aprt	270	240	327	244	281	244.403	163	262	198	269	208	1.32512	0.406124	0.00758729	0.124271	up	no
ENSMUSG00000006599	Gtf2h1	333	364	406	298	329	356.217	331	411	400	402	326	0.982863	-0.0249373	0.835436	0.953497	down	no
ENSMUSG00000006611	Hfe	331	357	380	382	420	329.255	288	330	286	161	335	1.38925	0.474305	0.0323822	0.262292	up	no
ENSMUSG00000006638	Abhd1	0	3	0	0	1	0.798986	0	0	2	3	0	0.864907	-0.209384	0.911911	NA	down	no
ENSMUSG00000006641	Slc5a6	81	83	83	77	78	74.4158	64	53	103	90	40	1.23969	0.309983	0.17891	0.537327	up	no
ENSMUSG00000006642	Tcf23	1	5	8	2	6	5.36029	7	7	6	10	4	0.673043	-0.571229	0.348527	NA	down	no
ENSMUSG00000006649	Nphs1	0	2	0	0	0	0.187342	0	0	0	0	0	2.35905	1.2382	0.695247	NA	up	no
ENSMUSG00000006651	Aplp1	18	20	24	19	24	24.1966	9	26	30	61	22	0.78094	-0.356717	0.337354	0.703685	down	no
ENSMUSG00000006673	Qrich1	399	623	587	460	657	585.976	539	619	678	748	661	0.882812	-0.179822	0.0939773	0.4195	down	no
ENSMUSG00000006675	P4htm	23	25	36	29	43	26.5131	15	26	27	30	16	1.45901	0.544989	0.0574493	0.343091	up	no
ENSMUSG00000006676	Usp19	2482	2842	2433	2101	2903	2509.19	2073	2675	2508	2971	2421	1.07094	0.0988795	0.269046	0.640353	up	no
ENSMUSG00000006678	Pola1	2	25	8	2	19	11.2673	13	10	11	20	9	0.897716	-0.155669	0.787756	NA	down	no
ENSMUSG00000006699	Cdc42	2743	3314	3307	2544	4292	3647.73	4560	4178	4661	3971	3421	0.810954	-0.302307	0.0256636	0.232623	down	no
ENSMUSG00000006705	Pknox1	114	143	97	98	150	132.999	137	142	103	217	153	0.847907	-0.238022	0.223351	0.590789	down	no
ENSMUSG00000006711	D130043K22Rik	5	5	1	1	3	1.80602	0	0	3	0	0	5.41097	2.43589	0.069091	NA	up	no
ENSMUSG00000006715	Gmnn	63	62	78	56	71	68.0677	68	57	80	110	49	0.972294	-0.0405356	0.846902	0.95782	down	no
ENSMUSG00000006717	Acot13	1492	1353	1701	1224	1427	1401.26	1006	1523	1557	1988	980	1.10748	0.147285	0.34167	0.706648	up	no
ENSMUSG00000006720	Zfp184	0	10	6	2	9	5.73113	6	1	3	12	11	0.822942	-0.281137	0.716739	NA	down	no
ENSMUSG00000006724	Cyp27b1	3	6	14	6	16	8.94416	6	17	16	2	6	0.980009	-0.0291328	0.961861	NA	down	no
ENSMUSG00000006728	Cdk4	337	349	375	305	341	329.618	295	289	306	450	285	1.12456	0.169362	0.194171	0.556458	up	no
ENSMUSG00000006731	B4galnt1	1	9	6	7	11	5.67087	2	2	5	10	6	1.44191	0.527979	0.415562	NA	up	no
ENSMUSG00000006732	Mettl1	130	130	126	103	123	121.225	128	118	120	153	92	1.06679	0.0932704	0.567358	0.849601	up	no
ENSMUSG00000006736	Tspan31	141	255	200	134	238	199.208	218	208	209	254	177	0.946987	-0.0785837	0.613432	0.870623	down	no
ENSMUSG00000006740	Kif5b	1072	1313	1129	963	1375	1262.46	1187	1342	1352	1582	1489	0.887317	-0.172478	0.0850824	0.402252	down	no
ENSMUSG00000006763	Saal1	65	64	63	47	61	59.5487	43	56	57	66	78	1.05952	0.0834166	0.697979	0.904191	up	no
ENSMUSG00000006764	Tph2	5	8	6	0	3	3.47144	1	2	5	4	2	1.66888	0.738878	0.361146	NA	up	no
ENSMUSG00000006777	Krt23	0	3	0	0	1	0.580618	0	0	0	0	2	1.92021	0.941268	0.683525	NA	up	no
ENSMUSG00000006782	Cnp	121	105	217	100	198	147.261	92	156	153	230	143	1.01958	0.0279722	0.902221	0.973063	up	no
ENSMUSG00000006784	Ttc25	2	6	14	13	6	10.0276	18	14	18	5	4	0.727952	-0.458085	0.447539	NA	down	no
ENSMUSG00000006800	Sulf2	41	170	88	55	121	82.5818	35	49	91	137	76	1.29008	0.367466	0.282739	0.654694	up	no
ENSMUSG00000006818	Sod2	3247	2817	3009	2411	3233	3014.71	2562	3499	2517	4253	2981	0.997777	-0.00321049	0.98206	0.995461	down	no
ENSMUSG00000006850	Tmco6	371	301	244	261	238	269.658	214	280	223	332	235	1.19583	0.258009	0.176916	0.535145	up	no
ENSMUSG00000006906	Stambp	75	116	113	81	130	102.459	86	116	95	129	104	1.02196	0.0313383	0.845643	0.957517	up	no
ENSMUSG00000006920	Ezh1	883	903	751	631	894	846.936	902	990	819	1011	768	0.95739	-0.0628207	0.636817	0.878903	down	no
ENSMUSG00000006930	Hap1	10	6	1	2	13	6.55787	6	2	3	9	14	0.972331	-0.0404806	0.955433	NA	down	no
ENSMUSG00000006931	P3h4	40	59	66	25	95	48.947	28	38	37	67	51	1.34155	0.423903	0.15232	0.509506	up	no
ENSMUSG00000006932	Ctnnb1	1529	2334	1770	1378	2014	1861.76	1500	2062	1990	2504	1921	0.956776	-0.0637467	0.571176	0.851037	down	no
ENSMUSG00000006941	Eif1b	411	386	480	353	388	395.881	366	409	405	447	343	1.09134	0.126099	0.315131	0.684725	up	no
ENSMUSG00000006958	Chrd	88	111	105	99	105	85.0123	27	95	81	84	65	1.55701	0.638778	0.00718146	0.120738	up	yes
ENSMUSG00000006998	Psmd2	4441	4321	3571	2986	3251	3631.88	4081	3461	3235	3788	3184	1.10812	0.148111	0.384062	0.736114	up	no
ENSMUSG00000007021	Syngr3	0	0	2	0	1	0.364012	0	0	0	1	0	2.18403	1.12699	0.661814	NA	up	no
ENSMUSG00000007029	Vars	543	509	469	402	531	443.38	319	464	354	480	391	1.30446	0.38345	0.00530465	0.104319	up	no
ENSMUSG00000007030	Vwa7	133	134	77	83	103	104.882	67	81	91	115	167	1.07989	0.110881	0.685964	0.897762	up	no
ENSMUSG00000007033	Hspa1l	51	56	66	82	62	69.336	83	33	86	116	65	0.894552	-0.160763	0.578303	0.855102	down	no
ENSMUSG00000007034	Slc44a4	0	0	0	4	0	0.749302	1	0	0	2	0	1.65866	0.730016	0.744159	NA	up	no
ENSMUSG00000007035	Msh5	3	2	14	10	16	8.06424	8	8	8	8	5	1.27164	0.346691	0.543108	NA	up	no
ENSMUSG00000007036	Abhd16a	938	967	962	846	915	869.849	707	930	838	851	783	1.19873	0.261504	0.0220559	0.212692	up	no
ENSMUSG00000007038	Neu1	251	238	333	284	338	270.37	243	283	257	302	198	1.19829	0.26098	0.0737342	0.380299	up	no
ENSMUSG00000007039	Ddah2	60	141	155	93	250	125.378	52	147	102	148	149	1.20727	0.271746	0.374647	0.730834	up	no
ENSMUSG00000007041	Clic1	115	191	192	168	267	174.671	94	155	198	240	173	1.15295	0.205324	0.313234	0.682995	up	no
ENSMUSG00000007050	Lsm2	108	93	137	92	125	110.937	75	125	105	177	96	1.03502	0.0496633	0.798477	0.942342	up	no
ENSMUSG00000007080	Pole	58	32	31	25	47	40.9201	30	38	41	66	47	0.939401	-0.0901863	0.757401	0.927461	down	no
ENSMUSG00000007097	Atp1a2	21560	16647	16104	14852	19563	19581.3	25730	15812	20333	30214	16781	0.872625	-0.196567	0.308345	0.677933	down	no
ENSMUSG00000007107	Atp1a4	1	8	2	10	5	3.84647	6	1	2	0	2	2.40365	1.26523	0.163911	NA	up	no
ENSMUSG00000007122	Casq1	31053	25344	31884	27110	30171	27950.7	34036	27582	29757	19488	21580	1.15228	0.204488	0.306949	0.676574	up	no
ENSMUSG00000007207	Stx1a	16	38	37	25	62	36.5103	15	47	48	69	27	0.920145	-0.120067	0.735433	0.919136	down	no
ENSMUSG00000007216	Zfp775	126	65	105	73	86	87.0282	87	73	87	97	70	1.18057	0.239485	0.306948	0.676574	up	no
ENSMUSG00000007279	Scube2	9	16	17	1	18	10.418	4	11	16	10	7	1.31904	0.399485	0.457912	NA	up	no
ENSMUSG00000007338	Mrpl49	316	297	335	293	329	322.188	305	367	320	451	250	0.996141	-0.00557839	0.968059	0.99168	down	no
ENSMUSG00000007379	Dennd2c	24	61	48	45	67	56.5252	43	49	77	66	97	0.766387	-0.383856	0.173716	0.532127	down	no
ENSMUSG00000007411	Mark3	796	877	914	703	1095	903.568	818	1003	931	1184	869	0.966063	-0.0498109	0.595468	0.863119	down	no
ENSMUSG00000007415	Gatad1	692	651	643	625	671	683.726	751	729	675	842	599	0.973653	-0.0385201	0.771682	0.934316	down	no
ENSMUSG00000007440	Pcdha11	0	0	0	0	0	0.327494	0	0	0	4	0	0.281253	-1.83006	0.558034	NA	down	no
ENSMUSG00000007458	M6pr	419	546	584	429	545	510.247	466	519	512	625	528	1.00511	0.00735087	0.940724	0.983789	up	no
ENSMUSG00000007476	Lrrc8a	82	119	109	106	192	127.112	115	100	165	207	113	0.920804	-0.119033	0.575584	0.852976	down	no
ENSMUSG00000007480	Mc5r	31	34	28	31	17	30.0533	24	45	20	37	34	0.948271	-0.0766279	0.811226	0.946392	down	no
ENSMUSG00000007564	Ppp2r1a	1179	1171	1307	915	1281	1253.19	1394	1486	1272	1502	1163	0.905787	-0.142756	0.233017	0.602396	down	no
ENSMUSG00000007570	Fance	148	190	174	113	147	138.777	91	140	107	160	135	1.29377	0.37158	0.0296568	0.250348	up	no
ENSMUSG00000007589	Tinf2	201	232	244	183	212	210.051	206	226	168	281	172	1.0828	0.114773	0.447365	0.78133	up	no
ENSMUSG00000007591	Tssk4	0	3	1	3	1	2.2929	0	6	0	2	7	0.559227	-0.838495	0.476796	NA	down	no
ENSMUSG00000007594	Hapln4	3	1	2	5	5	2.75876	3	5	3	0	0	1.54537	0.627955	0.514646	NA	up	no
ENSMUSG00000007603	Dus3l	555	647	689	528	696	571.657	306	566	518	866	469	1.23713	0.306999	0.0697666	0.370784	up	no
ENSMUSG00000007610	Gtpbp3	166	153	146	135	161	138.122	99	142	83	172	132	1.29783	0.376103	0.0516803	0.328704	up	no
ENSMUSG00000007613	Tgfbr1	432	668	518	481	807	640.66	593	846	848	690	651	0.837694	-0.255504	0.0824399	0.39803	down	no
ENSMUSG00000007617	Homer1	740	949	952	717	1085	1016.84	968	1284	1544	996	1103	0.78988	-0.340295	0.0174174	0.19008	down	no
ENSMUSG00000007646	Rad51c	3	5	3	4	7	4.96853	4	6	9	10	1	0.791157	-0.337964	0.597419	NA	down	no
ENSMUSG00000007653	Gabrb2	0	1	2	0	6	2.4957	5	2	4	3	3	0.521806	-0.938416	0.332497	NA	down	no
ENSMUSG00000007655	Cav1	1989	4679	3121	2578	5582	3830.7	2449	3908	4804	6097	4505	0.863919	-0.211032	0.33451	0.701408	down	no
ENSMUSG00000007656	Arpp19	667	657	789	631	649	676.541	598	574	776	1035	495	1.05714	0.0801724	0.613093	0.870623	up	no
ENSMUSG00000007659	Bcl2l1	238	354	372	291	706	435.587	287	448	516	951	397	0.805712	-0.311665	0.225234	0.592989	down	no
ENSMUSG00000007670	Khsrp	391	475	493	346	528	443.295	362	467	435	532	473	1.03773	0.0534295	0.620659	0.873149	up	no
ENSMUSG00000007682	Dio2	3	7	16	3	10	10.0289	5	7	17	23	15	0.614204	-0.703209	0.195139	NA	down	no
ENSMUSG00000007721	Ccdc124	1297	1048	1249	1170	839	994.904	577	1049	635	1268	822	1.41323	0.498993	0.0200106	0.203868	up	no
ENSMUSG00000007739	Cct4	1565	1678	1614	1486	1807	1558.23	1300	1632	1554	1767	1329	1.1458	0.196351	0.0236245	0.222409	up	no
ENSMUSG00000007777	0610009B22Rik	326	381	418	327	403	373.886	319	459	376	434	345	1.01789	0.0255747	0.819599	0.949086	up	no
ENSMUSG00000007783	Cpt1c	24	51	50	48	83	45.0198	17	37	44	68	43	1.30428	0.383254	0.222371	0.590186	up	no
ENSMUSG00000007805	Twist2	2	6	5	1	6	3.05537	0	6	4	1	1	1.7262	0.787602	0.37495	NA	up	no
ENSMUSG00000007812	Zfp655	165	203	206	166	191	196.44	239	198	203	231	179	0.933777	-0.0988494	0.495902	0.811292	down	no
ENSMUSG00000007815	Rhoa	958	1179	1174	811	1267	1194.88	1242	1267	1347	1588	1323	0.837225	-0.256313	0.00579766	0.109005	down	no
ENSMUSG00000007817	Zmiz1	597	767	503	462	520	594.469	478	535	760	1026	439	0.957351	-0.0628794	0.745797	0.92273	down	no
ENSMUSG00000007827	Ankrd26	56	67	52	37	68	67.0325	60	97	98	61	85	0.731081	-0.451897	0.0471632	0.314902	down	no
ENSMUSG00000007833	Aldh16a1	122	140	139	101	164	120.861	68	121	120	137	117	1.25584	0.328657	0.0456505	0.309655	up	no
ENSMUSG00000007836	Hnrnpa0	473	527	576	425	596	488.839	329	548	432	598	459	1.16848	0.224638	0.0758898	0.385128	up	no
ENSMUSG00000007837	Prrg2	126	169	150	129	173	148.631	112	186	131	170	161	1.03826	0.0541742	0.727966	0.915639	up	no
ENSMUSG00000007850	Hnrnph1	2781	3646	3548	3064	4352	3521.6	3612	3522	4335	4088	2812	0.998097	-0.00274763	0.98074	0.995175	down	no
ENSMUSG00000007867	Ift43	85	110	119	68	100	94.4289	78	79	117	104	99	1.06474	0.0904983	0.608424	0.869307	up	no
ENSMUSG00000007872	Id3	332	339	387	340	580	354.94	146	397	293	509	311	1.28689	0.363894	0.108808	0.443851	up	no
ENSMUSG00000007877	Tcap	55249	39454	42763	42573	28590	33130.3	24063	21760	19092	31640	21139	1.93216	0.950218	8.41e-06	0.00196691	up	yes
ENSMUSG00000007880	Arid1a	581	799	734	619	898	746.688	583	867	846	826	835	0.965906	-0.0500449	0.670169	0.89248	down	no
ENSMUSG00000007888	Crlf1	23	45	110	26	60	41.6173	14	20	40	38	52	1.65852	0.729893	0.077975	0.387447	up	no
ENSMUSG00000007891	Ctsd	3955	4573	4389	3611	4623	4077.14	2808	3845	4841	5059	3719	1.11777	0.160628	0.140187	0.492235	up	no
ENSMUSG00000007892	Rplp1	7488	6585	8859	6664	7400	6152.94	2379	6443	4410	7163	4706	1.60558	0.683098	0.00091593	0.0392431	up	yes
ENSMUSG00000007908	Hmgcll1	0	4	6	8	5	3.80971	2	6	5	0	2	1.61215	0.688982	0.431203	NA	up	no
ENSMUSG00000007944	Ttc9b	1	0	0	0	2	0.98383	1	3	0	1	2	0.438466	-1.18946	0.436436	NA	down	no
ENSMUSG00000007946	Phox2a	0	0	4	0	2	0.659518	0	1	0	0	0	4.32918	2.1141	0.335697	NA	up	no
ENSMUSG00000007950	Abhd8	200	209	208	205	233	197.3	127	258	141	220	188	1.20748	0.272005	0.140429	0.492254	up	no
ENSMUSG00000007987	Ift22	67	77	58	78	82	66.647	58	71	65	66	47	1.25698	0.329958	0.0983071	0.424606	up	no
ENSMUSG00000007989	Fzd3	2	9	19	3	16	11.0149	6	6	10	24	21	0.751854	-0.411476	0.486613	NA	down	no
ENSMUSG00000008028	1700008O03Rik	0	0	0	5	2	2.0515	0	0	14	0	0	0.599271	-0.738718	0.802915	NA	down	no
ENSMUSG00000008035	Mid1ip1	212	144	324	212	98	181.964	148	127	258	218	84	1.30771	0.387045	0.231253	0.600081	up	no
ENSMUSG00000008036	Ap2s1	387	311	490	427	390	344.374	169	349	268	409	263	1.49987	0.584834	0.00325074	0.0804859	up	no
ENSMUSG00000008090	Fgfrl1	265	304	306	213	294	255.944	191	188	214	382	245	1.21141	0.276685	0.0985193	0.424931	up	no
ENSMUSG00000008129	4930432K21Rik	11	7	7	5	9	7.24181	3	7	3	15	7	1.21553	0.28159	0.610263	NA	up	no
ENSMUSG00000008136	Fhl2	18	22	21	22	31	27.7524	20	10	16	104	29	0.709707	-0.494705	0.311262	0.681267	down	no
ENSMUSG00000008140	Emc10	534	594	636	598	664	558.806	387	626	408	632	552	1.23845	0.30854	0.0391528	0.289712	up	no
ENSMUSG00000008153	Clstn3	2	16	13	8	20	10.0884	7	8	17	4	9	1.33101	0.412522	0.448397	NA	up	no
ENSMUSG00000008167	Fbxw9	17	30	27	29	40	28.983	22	24	50	35	23	0.98657	-0.0195061	0.948288	0.985307	down	no
ENSMUSG00000008193	Spib	0	0	0	0	1	0.387535	1	0	0	1	1	0.47565	-1.07203	0.633356	NA	down	no
ENSMUSG00000008200	Fnbp4	1026	1333	1720	1437	1607	1557.7	1588	1661	2352	2055	1106	0.868056	-0.20414	0.229091	0.598242	down	no
ENSMUSG00000008206	Cers4	55	137	109	69	133	101.212	62	114	154	129	86	0.970388	-0.0433666	0.855475	0.960768	down	no
ENSMUSG00000008226	Scrn3	741	761	599	556	668	707.134	773	850	700	784	681	0.929662	-0.105223	0.468929	0.797548	down	no
ENSMUSG00000008301	Phax	327	321	432	304	337	327.237	282	350	309	339	293	1.16109	0.215476	0.105711	0.438573	up	no
ENSMUSG00000008305	Tle1	312	445	352	340	490	412.598	241	605	483	504	446	0.904581	-0.144679	0.429128	0.768959	down	no
ENSMUSG00000008307	1700109H08Rik	82	136	155	109	158	137.295	148	142	176	172	123	0.882545	-0.180258	0.266522	0.63847	down	no
ENSMUSG00000008318	Relt	69	74	106	44	89	89.3896	107	119	59	137	107	0.753224	-0.408849	0.0972084	0.423447	down	no
ENSMUSG00000008333	Snrpb2	296	327	338	242	302	297.081	225	332	332	360	261	1.06379	0.0892077	0.467591	0.796401	up	no
ENSMUSG00000008348	Ubc	10579	12033	10197	6386	5585	10357.4	6631	23223	15028	13103	3523	0.796952	-0.327436	0.459532	0.791002	down	no
ENSMUSG00000008373	Prpf31	217	181	180	165	169	181.997	189	172	178	201	169	1.07056	0.098363	0.55503	0.843553	up	no
ENSMUSG00000008384	Sertad1	130	121	193	113	186	121.618	37	63	99	159	137	1.60993	0.686998	0.0192592	0.199084	up	yes
ENSMUSG00000008393	Carhsp1	191	320	216	178	359	243.506	168	198	292	355	229	1.07614	0.10586	0.573576	0.852067	up	no
ENSMUSG00000008398	Elk3	205	364	297	203	330	293.311	209	274	402	451	288	0.914617	-0.12876	0.451269	0.784725	down	no
ENSMUSG00000008429	Herpud2	1294	1376	1178	1041	1265	1234.08	1055	1327	1233	1355	1312	1.04004	0.0566384	0.626286	0.875212	up	no
ENSMUSG00000008435	Rdh13	209	181	304	168	270	226.698	194	226	238	329	194	1.02123	0.0303035	0.855965	0.960768	up	no
ENSMUSG00000008438	Adam21	0	0	3	1	1	1.08074	0	0	0	2	4	0.861318	-0.215382	0.894858	NA	down	no
ENSMUSG00000008450	Nutf2	483	534	510	420	592	500.629	486	537	507	547	442	1.06399	0.0894904	0.382108	0.735492	up	no
ENSMUSG00000008461	Fut1	0	2	0	0	0	0.269216	0	0	0	1	0	1.58133	0.661135	0.834315	NA	up	no
ENSMUSG00000008475	Arpc5	189	341	379	253	503	315.464	171	340	319	431	326	1.10311	0.141583	0.502546	0.814781	up	no
ENSMUSG00000008482	Rnf151	0	0	0	0	0	0.163747	0	0	0	2	0	0.476293	-1.07008	0.734947	NA	down	no
ENSMUSG00000008489	Elavl2	0	1	1	0	0	0.862487	0	5	1	0	1	0.310508	-1.6873	0.338473	NA	down	no
ENSMUSG00000008496	Pou2f2	5	13	7	11	8	7.957	5	3	14	10	5	1.28243	0.358877	0.499443	NA	up	no
ENSMUSG00000008540	Mgst1	143	455	229	104	156	214.053	208	192	268	373	96	1.01038	0.0148922	0.96456	0.99075	up	no
ENSMUSG00000008575	Nfib	905	1124	1522	1022	1807	1520.41	1543	1464	2214	2418	1614	0.726919	-0.460133	0.00367562	0.0854509	down	no
ENSMUSG00000008601	Rab25	0	4	0	1	0	0.958408	0	0	1	2	2	1.06115	0.0856263	0.958924	NA	up	no
ENSMUSG00000008604	Ubqln4	1524	1544	1360	1244	1329	1377.12	1443	1400	1415	1466	1098	1.09218	0.127209	0.354481	0.716251	up	no
ENSMUSG00000008658	Rbfox1	4186	4294	4471	3867	4777	4551.91	5052	5282	5400	4803	3775	0.939428	-0.0901457	0.469236	0.797548	down	no
ENSMUSG00000008668	Rps18	2907	2869	3864	2528	3298	2797.79	1720	3147	2737	3295	2038	1.28448	0.361186	0.0132946	0.165569	up	no
ENSMUSG00000008682	Rpl10	4493	4397	5814	4278	5272	4286.64	3368	4400	3944	4378	2879	1.3628	0.446578	0.000218298	0.017705	up	no
ENSMUSG00000008683	Rps15a	2142	2322	2826	2129	2432	2254.46	1487	2686	2456	2887	1565	1.15488	0.207747	0.165868	0.523363	up	no
ENSMUSG00000008690	Ncaph2	674	603	614	471	537	585.737	569	647	532	748	508	1.03313	0.0470187	0.75008	0.923903	up	no
ENSMUSG00000008730	Hipk1	865	1471	986	950	1974	1365.01	1322	1489	1821	1874	1276	0.838939	-0.253363	0.136635	0.486332	down	no
ENSMUSG00000008734	Gprc5b	161	327	306	139	277	257.577	180	373	289	334	269	0.874456	-0.193542	0.346637	0.711012	down	no
ENSMUSG00000008763	Man1a2	223	301	251	209	340	271.819	223	329	277	294	313	0.966545	-0.0490911	0.727367	0.915639	down	no
ENSMUSG00000008813	Tppp2	36	20	42	28	34	43.0338	30	48	48	86	69	0.615626	-0.699874	0.0187555	0.195742	down	yes
ENSMUSG00000008822	Acyp1	358	522	428	414	492	434.816	309	560	460	463	404	1.07014	0.097794	0.481902	0.803753	up	no
ENSMUSG00000008843	Cldn13	0	1	0	0	0	0.093671	0	0	0	0	0	1.58132	0.661132	0.834316	NA	up	no
ENSMUSG00000008845	Cd163	96	144	191	193	279	157.43	166	105	176	147	95	1.3683	0.452385	0.0746549	0.383124	up	no
ENSMUSG00000008855	Hdac5	1323	1333	1212	1040	1375	1275.73	1030	1413	1435	1579	1189	1.01099	0.0157651	0.881604	0.969696	up	no
ENSMUSG00000008859	Rala	433	406	521	474	488	489.701	447	462	597	647	478	0.946924	-0.0786797	0.547863	0.839627	down	no
ENSMUSG00000008874	Clec3a	0	0	0	0	0	0.163747	0	0	0	2	0	0.476293	-1.07008	0.734947	NA	down	no
ENSMUSG00000008892	Vdac3	5259	4692	5859	4508	4982	5159.84	4936	6010	5555	5976	4266	1.01134	0.016272	0.89636	0.972539	up	no
ENSMUSG00000008932	Slc1a7	0	0	2	0	0	0.601886	0	0	0	5	0	0.49942	-1.00167	0.706018	NA	down	no
ENSMUSG00000008958	Vps72	781	780	832	602	646	696.558	552	718	657	842	618	1.15202	0.204166	0.118834	0.460815	up	no
ENSMUSG00000008976	Gabpa	319	446	315	325	481	436.987	412	496	506	612	542	0.775037	-0.367662	0.00452884	0.0965608	down	no
ENSMUSG00000008999	Bmp7	0	14	10	1	19	8.08088	2	5	9	16	11	1.0386	0.054639	0.942321	NA	up	no
ENSMUSG00000009013	Dynll1	349	604	574	560	876	542.154	327	578	564	678	443	1.21343	0.279086	0.128261	0.474439	up	no
ENSMUSG00000009030	Pdcl	183	194	209	152	241	208.182	156	286	253	200	238	0.909818	-0.13635	0.422659	0.763431	down	no
ENSMUSG00000009035	Tmem184b	332	605	456	410	720	512.787	314	458	665	702	608	0.968263	-0.0465288	0.811013	0.946296	down	no
ENSMUSG00000009073	Nf2	792	990	885	708	886	970.179	1047	888	1049	1521	1103	0.806539	-0.310183	0.0153156	0.177187	down	no
ENSMUSG00000009075	Cabp7	1	2	4	0	4	2.61344	4	0	5	3	4	0.692061	-0.531028	0.57192	NA	down	no
ENSMUSG00000009076	Zmat5	114	120	156	108	113	115.012	92	142	88	126	100	1.18554	0.245539	0.180882	0.53969	up	no
ENSMUSG00000009079	Ewsr1	1513	1743	1952	1761	2106	1824.56	1909	1703	2071	2081	1586	1.02666	0.0379542	0.738347	0.920171	up	no
ENSMUSG00000009090	Ap1b1	379	403	414	288	425	399.286	388	404	382	523	440	0.943629	-0.0837084	0.492733	0.810473	down	no
ENSMUSG00000009092	Derl3	5	3	4	4	4	3.55938	0	3	4	5	4	1.3666	0.450591	0.536252	NA	up	no
ENSMUSG00000009093	Gstt4	0	0	0	1	0	0.118627	0	0	0	0	0	1.58132	0.661132	0.834316	NA	up	no
ENSMUSG00000009097	Tbx1	58	68	47	70	64	80.2891	222	47	40	73	94	0.652209	-0.616594	0.147625	0.504233	down	no
ENSMUSG00000009108	Gnat2	3	4	3	4	3	3.90445	5	5	7	2	3	0.815637	-0.294001	0.665986	NA	down	no
ENSMUSG00000009112	Bcl2l13	635	773	660	454	607	659.661	629	784	509	834	786	0.930067	-0.104594	0.529513	0.830476	down	no
ENSMUSG00000009114	2610028H24Rik	4	3	1	0	10	4.10155	11	2	3	7	1	0.750891	-0.413325	0.64516	NA	down	no
ENSMUSG00000009115	Spatc1l	0	0	2	2	2	1.8144	0	7	5	1	0	0.500819	-0.997638	0.453087	NA	down	no
ENSMUSG00000009145	Dqx1	13	35	15	21	19	18.6108	11	20	22	27	8	1.26211	0.335833	0.380525	0.734588	up	no
ENSMUSG00000009185	Ccl8	4	2	8	8	10	5.37967	6	0	6	2	7	1.56871	0.649578	0.374782	NA	up	no
ENSMUSG00000009207	Lnpk	279	330	278	272	334	324.04	285	475	404	279	335	0.886031	-0.17457	0.310748	0.680683	down	no
ENSMUSG00000009210	Prr29	69	42	95	93	71	66.5554	76	62	44	43	59	1.37255	0.456859	0.13292	0.480778	up	no
ENSMUSG00000009214	Mymk	0	1	0	9	40	13.3318	7	11	15	3	49	0.555029	-0.849365	0.546198	NA	down	no
ENSMUSG00000009216	Fam163b	0	0	0	0	2	0.179241	0	0	0	0	0	2.35905	1.2382	0.695247	NA	up	no
ENSMUSG00000009246	Trpm5	0	0	1	0	0	0.559091	0	4	0	1	0	0.300681	-1.73369	0.455616	NA	down	no
ENSMUSG00000009248	Ascl2	1	1	3	0	1	0.833654	0	0	0	3	0	2.246	1.16736	0.500187	NA	up	no
ENSMUSG00000009281	Rarres2	100	213	202	123	213	142.438	57	179	118	137	118	1.46645	0.552325	0.0229535	0.21776	up	no
ENSMUSG00000009291	Pttg1ip	426	691	676	506	888	636.367	520	675	724	957	486	1.004	0.0057628	0.970629	0.992297	up	no
ENSMUSG00000009292	Trpm2	1	0	1	0	2	0.593879	1	0	1	0	0	2.00964	1.00693	0.588086	NA	up	no
ENSMUSG00000009293	Ube2g2	906	834	1104	894	1079	1032.59	1080	1096	1035	1382	1032	0.910619	-0.135081	0.262257	0.633669	down	no
ENSMUSG00000009350	Mpo	0	0	0	0	1	0.0896203	0	0	0	0	0	1.58132	0.661132	0.834316	NA	up	no
ENSMUSG00000009376	Met	186	215	219	207	256	193.971	187	155	151	176	190	1.32131	0.401971	0.0112983	0.150733	up	no
ENSMUSG00000009378	Slc16a12	6	17	16	6	11	11.2696	2	10	16	20	14	0.961419	-0.0567625	0.908916	NA	down	no
ENSMUSG00000009394	Syn2	31	60	50	43	52	53.1614	43	59	66	103	43	0.806906	-0.309527	0.192792	0.554038	down	no
ENSMUSG00000009406	Elk1	207	207	180	150	188	188.821	197	178	208	203	181	1.02042	0.0291648	0.845862	0.957517	up	no
ENSMUSG00000009418	Nav1	312	579	617	420	614	502.436	338	492	618	675	492	1.02792	0.0397348	0.807021	0.944978	up	no
ENSMUSG00000009470	Tnpo1	532	855	654	546	844	747.91	624	806	981	875	909	0.857517	-0.221762	0.0987771	0.425747	down	no
ENSMUSG00000009471	Myod1	111	189	225	157	149	166.068	144	97	267	159	183	1.02933	0.0417005	0.866601	0.963313	up	no
ENSMUSG00000009487	Otog	14	27	18	15	17	29.793	65	26	90	20	10	0.447039	-1.16153	0.0196861	0.202007	down	yes
ENSMUSG00000009535	Rnmt	655	713	748	485	591	643.383	652	700	616	720	608	1.02261	0.0322574	0.809005	0.945927	up	no
ENSMUSG00000009545	Kcnq1	5	14	19	13	15	11.8033	2	8	24	8	13	1.26978	0.344579	0.515097	NA	up	no
ENSMUSG00000009549	Srp14	1427	1353	1557	1299	1487	1344.2	939	1597	1435	1519	980	1.18589	0.245967	0.0737675	0.380299	up	no
ENSMUSG00000009551	6330409D20Rik	1	1	5	2	7	6.36872	4	5	4	20	18	0.328432	-1.60633	0.0285192	NA	down	yes
ENSMUSG00000009555	Cdk9	423	497	591	481	621	474.712	353	417	496	567	370	1.26453	0.3386	0.00318247	0.0797804	up	no
ENSMUSG00000009563	Tor2a	100	131	151	118	138	120.098	62	120	128	140	132	1.16847	0.224621	0.231245	0.600081	up	no
ENSMUSG00000009566	Fpgs	72	130	167	108	161	106.521	59	119	75	105	89	1.49783	0.582873	0.0074938	0.123341	up	no
ENSMUSG00000009569	Mkl2	478	655	576	461	1023	640.817	476	619	879	699	694	0.989368	-0.0154209	0.931915	0.980926	down	no
ENSMUSG00000009575	Cbx5	358	576	480	378	597	527.221	630	610	583	552	578	0.83731	-0.256167	0.0719574	0.376759	down	no
ENSMUSG00000009585	Apobec3	105	177	131	126	197	149.79	122	134	178	224	142	0.975525	-0.035749	0.832226	0.952596	down	no
ENSMUSG00000009588	St6galnac1	0	0	0	0	0	0.0818735	0	0	0	1	0	0.710541	-0.49301	0.87605	NA	down	no
ENSMUSG00000009596	Taf7l	0	2	3	0	1	0.870964	0	1	0	0	2	1.94202	0.957561	0.571325	NA	up	no
ENSMUSG00000009614	Sardh	11	26	22	15	31	15.5283	5	5	11	11	21	2.041	1.02928	0.0203209	NA	up	yes
ENSMUSG00000009621	Vav2	45	71	77	54	113	76.0654	76	72	67	130	78	0.892782	-0.163621	0.474945	0.80095	down	no
ENSMUSG00000009628	Tex15	0	0	0	0	0	0.245621	0	0	0	3	0	0.366698	-1.44734	0.645958	NA	down	no
ENSMUSG00000009630	Ppp2cb	368	380	443	403	481	415.808	378	400	484	486	380	1.0375	0.053113	0.639251	0.880246	up	no
ENSMUSG00000009633	G0s2	96	189	271	98	218	127.16	39	80	65	137	114	2.09618	1.06776	0.000378643	0.0247294	up	yes
ENSMUSG00000009640	Dmap1	255	190	204	178	194	199.979	201	207	170	243	162	1.11476	0.156735	0.382395	0.735681	up	no
ENSMUSG00000009646	Pla2g12b	0	0	0	0	0	0.186866	0	0	0	1	1	0.476293	-1.07008	0.734947	NA	down	no
ENSMUSG00000009647	Mcu	425	326	482	363	436	422.947	397	398	496	548	404	0.969806	-0.0442313	0.757427	0.927461	down	no
ENSMUSG00000009654	Oit3	0	2	0	0	0	0.698677	0	0	1	0	4	0.413079	-1.27551	0.570154	NA	down	no
ENSMUSG00000009670	Tex11	0	0	0	0	0	0.0952397	0	1	0	0	0	0.710541	-0.49301	0.87605	NA	down	no
ENSMUSG00000009681	Bcr	85	122	96	77	152	107.14	71	95	125	182	101	0.988207	-0.0171142	0.934364	0.981734	down	no
ENSMUSG00000009687	Fxyd5	37	67	90	62	113	81.4832	63	55	101	168	91	0.820359	-0.285673	0.315276	0.684919	down	no
ENSMUSG00000009731	Kcnd1	2	18	15	9	9	8.88115	11	2	5	14	6	1.44865	0.534711	0.365569	NA	up	no
ENSMUSG00000009733	Tfcp2	127	175	161	126	176	157.84	147	166	204	190	135	0.961192	-0.0571038	0.669197	0.89248	down	no
ENSMUSG00000009739	Pou6f1	185	250	197	177	203	209.277	219	189	194	272	228	0.970226	-0.0436072	0.768482	0.932803	down	no
ENSMUSG00000009741	Ubp1	315	572	582	489	696	600.689	716	564	834	794	569	0.798141	-0.325284	0.0511092	0.326914	down	no
ENSMUSG00000009772	Nuak2	16	15	16	12	24	19.4227	22	16	20	18	36	0.765983	-0.384615	0.289663	0.661104	down	no
ENSMUSG00000009828	Ick	161	244	184	191	258	236.883	199	243	346	359	244	0.795619	-0.32985	0.0298658	0.251428	down	no
ENSMUSG00000009863	Sdhb	6129	5585	6136	5162	6821	5673.07	3778	6266	4830	8072	4823	1.16111	0.215505	0.142662	0.495048	up	no
ENSMUSG00000009876	Cox4i2	21	32	38	26	30	32.9682	11	46	38	59	40	0.817076	-0.291457	0.371757	0.728773	down	no
ENSMUSG00000009894	Snap47	237	290	239	227	290	258.516	204	237	264	331	300	1.01991	0.0284479	0.833775	0.953073	up	no
ENSMUSG00000009905	Kdsr	80	133	136	120	150	140.855	153	125	196	175	164	0.799451	-0.322918	0.0628165	0.356786	down	no
ENSMUSG00000009907	Vps4b	285	327	327	239	330	322.926	294	298	387	465	337	0.900643	-0.150972	0.206745	0.573169	down	no
ENSMUSG00000009927	Rps25	4018	3961	4713	3909	4274	3880.08	2826	4705	4172	4202	2434	1.22629	0.294296	0.0545451	0.336741	up	no
ENSMUSG00000009941	Nxf2	0	0	0	0	0	0.111049	1	0	0	0	0	0.710541	-0.49301	0.87605	NA	down	no
ENSMUSG00000009995	Taz	1013	1074	1128	1063	1182	1117.37	1251	1177	1187	1256	918	0.999923	-0.000111156	0.99929	0.999854	down	no
ENSMUSG00000010021	Kif19a	7	3	49	2	13	14.1493	2	14	3	47	12	1.03726	0.052776	0.948158	NA	up	no
ENSMUSG00000010025	Aldh3a2	177	296	244	184	245	225.903	186	249	214	293	214	1.04741	0.0668293	0.618066	0.872261	up	no
ENSMUSG00000010044	Zmynd10	14	20	22	20	24	22.528	16	34	44	32	7	0.813122	-0.298457	0.444423	0.780208	down	no
ENSMUSG00000010045	Tmem115	245	257	267	212	285	250.802	179	275	236	281	298	1.05684	0.0797608	0.58671	0.857537	up	no
ENSMUSG00000010047	Hyal2	155	196	185	144	232	171.319	108	197	140	220	169	1.1598	0.213871	0.195179	0.557802	up	no
ENSMUSG00000010048	Ifrd2	697	655	806	583	615	637.721	514	638	639	669	597	1.17083	0.227532	0.0763411	0.385365	up	no
ENSMUSG00000010051	Hyal1	13	20	9	19	27	22.1132	34	31	21	35	16	0.677268	-0.562201	0.116651	0.457496	down	no
ENSMUSG00000010054	Tusc2	301	249	356	272	301	302.234	415	248	301	379	212	1.00829	0.0119047	0.954181	0.987273	up	no
ENSMUSG00000010057	Nprl2	161	178	257	194	253	201.883	139	198	229	261	186	1.09873	0.135831	0.386311	0.736478	up	no
ENSMUSG00000010064	Slc38a3	2447	3397	2102	2649	3994	3379.96	2946	2730	6343	5543	2695	0.775627	-0.366565	0.100024	0.427703	down	no
ENSMUSG00000010066	Cacna2d2	6	3	6	1	3	4.07835	9	3	1	8	1	0.912022	-0.132859	0.868459	NA	down	no
ENSMUSG00000010067	Rassf1	155	210	164	142	210	160.531	116	181	130	180	140	1.24753	0.319076	0.0322249	0.261559	up	no
ENSMUSG00000010080	Epn3	0	0	0	0	2	0.179241	0	0	0	0	0	2.35905	1.2382	0.695247	NA	up	no
ENSMUSG00000010086	Rnf112	1	8	1	0	0	1.39408	0	0	0	4	1	2.17872	1.12348	0.48802	NA	up	no
ENSMUSG00000010095	Slc3a2	524	710	655	428	743	590.559	390	733	626	708	520	1.0877	0.121287	0.394555	0.74281	up	no
ENSMUSG00000010097	Nxf1	1926	2215	2310	2029	2498	2213.99	2045	2474	2644	2697	1630	1.01939	0.0277025	0.806521	0.944978	up	no
ENSMUSG00000010110	Stx5a	423	623	505	423	638	518.479	472	482	596	683	442	1.03274	0.0464735	0.682442	0.897081	up	no
ENSMUSG00000010122	Slc47a1	798	703	597	544	651	646.046	497	599	863	595	643	1.1017	0.13973	0.421108	0.762166	up	no
ENSMUSG00000010136	Pifo	0	1	0	0	0	0.518183	3	0	1	0	0	0.336353	-1.57195	0.507628	NA	down	no
ENSMUSG00000010142	Tnfrsf13b	0	0	2	2	5	2.33453	3	7	5	0	0	0.610585	-0.711737	0.564461	NA	down	no
ENSMUSG00000010154	Spire2	0	1	7	0	2	2.52266	1	6	3	5	2	0.61281	-0.706489	0.486807	NA	down	no
ENSMUSG00000010175	Prox1	25	32	31	33	68	48.8593	43	42	63	77	87	0.632784	-0.660216	0.0261908	0.235386	down	yes
ENSMUSG00000010277	2610507B11Rik	4315	4075	3610	3345	3547	4032.56	5069	4169	3770	4228	4169	0.931055	-0.103061	0.538701	0.835696	down	no
ENSMUSG00000010290	AI597479	193	313	253	223	281	273.671	319	301	299	319	271	0.876681	-0.189877	0.153959	0.510414	down	no
ENSMUSG00000010307	Tmem86a	60	64	63	48	90	72.513	71	96	58	128	66	0.824522	-0.278371	0.208823	0.576482	down	no
ENSMUSG00000010311	Optc	0	4	1	0	4	1.13078	0	0	1	0	2	2.87407	1.52309	0.344234	NA	up	no
ENSMUSG00000010342	Tex14	0	0	2	0	1	0.597116	0	0	0	0	3	0.938155	-0.0921015	0.968516	NA	down	no
ENSMUSG00000010358	Ifi35	104	155	223	123	135	141.137	109	152	166	187	89	1.1241	0.168768	0.415279	0.758425	up	no
ENSMUSG00000010362	Rdm1	336	251	355	246	273	266.198	238	285	210	282	191	1.29561	0.373634	0.0352532	0.27348	up	no
ENSMUSG00000010376	Nedd8	986	1007	1156	953	997	993.325	816	1078	1024	1218	804	1.10802	0.147985	0.190487	0.551782	up	no
ENSMUSG00000010392	Gosr1	264	351	332	256	369	337.895	314	373	368	444	368	0.888695	-0.17024	0.0925687	0.416093	down	no
ENSMUSG00000010406	Mrpl52	567	457	662	644	547	484.154	185	487	315	598	398	1.59464	0.673233	0.00425092	0.093006	up	yes
ENSMUSG00000010453	Kansl3	840	961	992	814	1075	969.508	885	992	1194	1239	861	0.963286	-0.0539634	0.543862	0.838181	down	no
ENSMUSG00000010461	Eya4	741	822	893	782	729	778.629	780	883	789	676	700	1.09519	0.131184	0.379388	0.734588	up	no
ENSMUSG00000010476	Ebf3	169	348	215	215	272	262.964	247	275	313	358	273	0.876543	-0.190103	0.21403	0.581033	down	no
ENSMUSG00000010492	Uckl1os	385	258	304	257	223	293.652	317	280	226	263	391	1.02366	0.0337388	0.889405	0.970435	up	no
ENSMUSG00000010517	Faf1	996	1039	1184	908	786	983.264	887	1202	970	1135	798	1.05521	0.0775251	0.61314	0.870623	up	no
ENSMUSG00000010529	Gm266	0	1	4	2	2	2.10794	1	2	0	6	4	0.738728	-0.436885	0.678122	NA	down	no
ENSMUSG00000010538	Tsacc	7	13	20	4	20	10.0016	5	9	7	7	11	1.67564	0.744714	0.131006	NA	up	no
ENSMUSG00000010554	Mettl16	173	228	237	184	216	211.748	225	180	231	284	189	0.991589	-0.0121861	0.930183	0.980456	down	no
ENSMUSG00000010592	Dazl	2	7	5	3	15	7.29304	9	10	8	6	10	0.749356	-0.416276	0.459489	NA	down	no
ENSMUSG00000010607	Pigyl	252	285	324	258	273	250.637	125	247	201	296	271	1.30913	0.388605	0.0359253	0.276697	up	no
ENSMUSG00000010608	Rbm25	1394	1889	1669	1713	1816	1858.9	2181	1951	2486	2423	1335	0.870602	-0.199915	0.188382	0.54914	down	no
ENSMUSG00000010609	Psen2	131	139	128	154	181	135.599	118	110	131	130	137	1.23893	0.309096	0.0661802	0.362414	up	no
ENSMUSG00000010651	Acaa1b	0	10	4	3	6	3.14721	1	1	5	2	1	2.38095	1.25154	0.165885	NA	up	no
ENSMUSG00000010660	Plcd1	220	230	418	199	256	250.863	181	220	192	402	243	1.14306	0.192896	0.375877	0.73155	up	no
ENSMUSG00000010663	Fads1	47	84	93	38	109	73.9291	57	50	104	114	71	0.980508	-0.0283985	0.914753	0.974963	down	no
ENSMUSG00000010721	Lmbr1	115	163	163	124	175	149.362	190	163	144	163	110	1.00334	0.00481533	0.978418	0.994772	up	no
ENSMUSG00000010751	Tnfrsf22	27	44	42	21	48	41.9542	27	45	77	73	34	0.757922	-0.399879	0.165767	0.523363	down	no
ENSMUSG00000010755	Cars	700	762	995	710	782	790.472	821	805	962	862	586	1.03808	0.0539224	0.70623	0.908072	up	no
ENSMUSG00000010760	Phlda2	0	0	0	0	0	0.0913663	0	0	1	0	0	0.710541	-0.49301	0.87605	NA	down	no
ENSMUSG00000010797	Wnt2	0	0	2	0	4	1.04871	0	0	2	0	3	1.14476	0.195048	0.912998	NA	up	no
ENSMUSG00000010803	Gabra1	0	1	0	0	6	1.79277	3	0	1	9	0	0.555704	-0.847612	0.580671	NA	down	no
ENSMUSG00000010825	Grid2ip	0	1	0	0	2	0.272912	0	0	0	0	0	3.17657	1.66747	0.5962	NA	up	no
ENSMUSG00000010830	Kdelr3	20	30	32	20	59	32.7207	14	43	38	29	51	0.947966	-0.0770932	0.829699	0.951283	down	no
ENSMUSG00000010841	1700006E09Rik	1	2	0	3	6	2.54621	1	6	5	0	2	0.89142	-0.165823	0.872491	NA	down	no
ENSMUSG00000010911	Apip	325	318	326	268	329	304.505	237	381	281	403	220	1.10689	0.146514	0.340981	0.706377	up	no
ENSMUSG00000010914	Pdhx	1195	1172	1024	851	954	1037.86	903	1144	992	1186	1024	1.0569	0.0798364	0.562188	0.847139	up	no
ENSMUSG00000010936	Vac14	217	228	230	197	226	234.162	251	298	231	277	208	0.920768	-0.119091	0.392145	0.740281	down	no
ENSMUSG00000011008	Mcoln2	1	0	0	1	3	0.594818	0	0	1	0	0	3.81166	1.93042	0.337214	NA	up	no
ENSMUSG00000011096	Akt1s1	2168	1809	1995	1601	1703	1686.32	934	1841	1355	1979	1581	1.30678	0.386017	0.0294959	0.25001	up	no
ENSMUSG00000011114	Tbrg1	302	340	298	278	329	298.791	279	345	275	325	240	1.12193	0.165981	0.197613	0.56122	up	no
ENSMUSG00000011148	Adssl1	14096	11663	12296	10237	10644	11849.7	10284	14103	10727	13819	11182	1.05338	0.0750238	0.617411	0.872123	up	no
ENSMUSG00000011154	Cfap161	0	0	0	0	1	0.305661	1	0	0	0	1	0.710543	-0.493007	0.855336	NA	down	no
ENSMUSG00000011158	Brf1	299	389	297	334	459	364.446	317	373	435	435	361	0.980621	-0.028233	0.823179	0.949517	down	no
ENSMUSG00000011171	Vipr2	9	38	30	1	17	14.9368	20	6	12	8	12	1.59883	0.677015	0.263187	NA	up	no
ENSMUSG00000011179	Odc1	4698	3577	4923	4559	2241	4214.79	7596	5412	3517	2679	2093	0.988688	-0.0164123	0.970047	0.992032	down	no
ENSMUSG00000011254	Thg1l	35	46	47	54	39	42.4061	38	29	43	55	40	1.1559	0.209011	0.398094	0.745146	up	no
ENSMUSG00000011256	Adam19	41	91	105	86	96	80.8771	53	69	89	71	117	1.09358	0.129059	0.626954	0.875344	up	no
ENSMUSG00000011257	Pabpc4	4390	3944	4201	3445	2711	3675.24	3310	3711	3112	4941	3151	1.11118	0.152094	0.391998	0.740268	up	no
ENSMUSG00000011263	Exoc3l2	21	32	41	45	34	30.2999	15	20	27	55	19	1.39968	0.4851	0.156733	0.514388	up	no
ENSMUSG00000011267	Zfp296	11	6	5	16	8	9.96727	9	14	16	10	4	0.959613	-0.0594758	0.908702	NA	down	no
ENSMUSG00000011305	Plin5	305	341	341	120	295	279.342	194	295	130	597	268	1.01608	0.0230124	0.941475	0.984101	up	no
ENSMUSG00000011306	Sugp1	415	401	343	359	332	358.055	267	350	374	439	323	1.14114	0.190471	0.200023	0.563822	up	no
ENSMUSG00000011382	Dhdh	453	388	444	371	376	441.933	665	423	429	490	373	0.900009	-0.151988	0.456625	0.790164	down	no
ENSMUSG00000011427	Zfp790	150	207	134	124	181	154.598	102	119	149	190	211	1.0901	0.124456	0.550342	0.841272	up	no
ENSMUSG00000011463	Cpb1	1	2	2	0	2	1.27777	0	0	2	0	4	1.15703	0.210426	0.879547	NA	up	no
ENSMUSG00000011486	Slc25a41	0	0	0	1	0	0.291866	0	0	1	1	0	0.710543	-0.493007	0.85719	NA	down	no
ENSMUSG00000011589	Fsd1	0	0	0	2	1	0.667734	0	1	0	3	0	0.904865	-0.144226	0.942741	NA	down	no
ENSMUSG00000011632	Pinlyp	0	0	0	0	0	0.190479	0	2	0	0	0	0.476293	-1.07008	0.734947	NA	down	no
ENSMUSG00000011658	Fuz	134	131	136	137	153	127.401	101	108	105	153	123	1.25026	0.322226	0.0412664	0.296636	up	no
ENSMUSG00000011751	Sptbn4	2	3	0	0	1	0.907786	0	1	0	0	2	2.02766	1.01982	0.545408	NA	up	no
ENSMUSG00000011752	Pgam1	98	135	127	62	116	101.954	52	94	86	160	117	1.12471	0.169555	0.481137	0.803393	up	no
ENSMUSG00000011831	Evi5	218	363	329	261	347	307.066	279	294	313	390	329	0.994833	-0.00747444	0.951959	0.98646	down	no
ENSMUSG00000011832	Evi5l	109	139	147	107	121	129.255	126	136	101	158	160	0.962754	-0.0547613	0.757908	0.927461	down	no
ENSMUSG00000011837	Snapc2	145	139	206	148	199	148.244	102	133	131	153	140	1.34586	0.428524	0.00630782	0.114039	up	no
ENSMUSG00000011877	Git1	482	570	579	484	569	516.446	315	456	449	799	554	1.12404	0.16869	0.320428	0.690191	up	no
ENSMUSG00000011884	Gltp	94	108	119	70	105	100.667	68	81	94	188	107	0.991641	-0.0121099	0.956869	0.987738	down	no
ENSMUSG00000011958	Bnip2	881	998	1013	865	1055	978.415	1039	877	1160	1122	870	1.00463	0.00665866	0.952802	0.986592	up	no
ENSMUSG00000011960	Ccnt1	214	376	296	249	353	331.227	362	362	394	396	366	0.82678	-0.274424	0.033483	0.266668	down	no
ENSMUSG00000012017	Scarf2	88	212	152	136	244	138.432	65	103	84	179	156	1.48472	0.570188	0.0332032	0.265818	up	no
ENSMUSG00000012076	Brms1l	275	329	329	291	348	324.54	356	328	360	386	278	0.973655	-0.0385172	0.745321	0.92273	down	no
ENSMUSG00000012114	Med15	365	478	384	324	369	374.866	329	432	340	427	339	1.09057	0.125082	0.330202	0.696861	up	no
ENSMUSG00000012117	Dhdds	162	212	195	140	216	178.648	164	174	215	142	183	1.09857	0.135625	0.408126	0.7533	up	no
ENSMUSG00000012123	Crybg2	0	0	0	0	0	0.369339	0	1	3	0	0	0.252853	-1.98363	0.501764	NA	down	no
ENSMUSG00000012126	Ubxn11	7	14	16	18	7	11.6874	7	5	21	5	16	1.21985	0.286705	0.591406	NA	up	no
ENSMUSG00000012187	Mogat1	2	2	4	8	3	4.06105	4	0	3	11	4	0.967958	-0.0469841	0.953872	NA	down	no
ENSMUSG00000012211	Tex22	0	1	1	0	1	0.279551	0	0	0	0	0	3.23491	1.69373	0.537146	NA	up	no
ENSMUSG00000012296	Tjap1	600	797	739	671	888	705.78	460	704	791	866	666	1.13001	0.176339	0.142527	0.494997	up	no
ENSMUSG00000012350	Ehf	0	0	0	0	2	0.795745	1	2	0	0	3	0.343777	-1.54046	0.419847	NA	down	no
ENSMUSG00000012405	Rpl15	3461	3524	3824	3287	3640	3308.97	2005	3670	2733	4393	2969	1.21562	0.281692	0.0599679	0.350168	up	no
ENSMUSG00000012422	Tmem167	251	287	352	258	266	290.029	264	287	377	308	280	0.989997	-0.0145046	0.917695	0.975975	down	no
ENSMUSG00000012428	Steap4	261	861	649	461	691	570.956	310	885	682	596	487	1.0325	0.0461468	0.857519	0.960906	up	no
ENSMUSG00000012429	Mplkip	36	57	69	49	65	61.2065	55	63	74	93	66	0.83266	-0.264201	0.179382	0.538059	down	no
ENSMUSG00000012443	Kif11	3	12	6	10	36	16.5852	16	9	27	28	26	0.645393	-0.631749	0.230477	NA	down	no
ENSMUSG00000012483	Rpa3	60	83	90	70	93	74.6693	57	87	79	73	65	1.15769	0.211254	0.23383	0.602985	up	no
ENSMUSG00000012519	Mlkl	12	25	27	14	40	24.4869	25	15	38	28	28	0.907488	-0.140049	0.685615	0.897762	down	no
ENSMUSG00000012535	Tnpo3	337	471	359	225	374	395.785	362	566	320	473	531	0.817764	-0.290244	0.138567	0.489831	down	no
ENSMUSG00000012609	Ttll5	40	90	58	62	57	63.5918	59	83	63	69	63	0.959724	-0.059309	0.789409	0.940758	down	no
ENSMUSG00000012640	Zfp715	316	350	425	383	475	389.318	413	350	453	425	339	1.03899	0.055179	0.693145	0.901566	up	no
ENSMUSG00000012705	Retn	47	236	27	11	82	63.9118	76	29	100	21	29	1.54871	0.631064	0.416233	0.759005	up	no
ENSMUSG00000012777	Acpt	0	0	0	1	0	0.118627	0	0	0	0	0	1.58132	0.661132	0.834316	NA	up	no
ENSMUSG00000012819	Cdh23	118	216	171	117	160	174.114	125	201	247	303	144	0.821932	-0.282909	0.15154	0.509086	down	no
ENSMUSG00000012848	Rps5	5089	4740	6070	4808	5546	4546.71	2251	4659	3683	5800	3389	1.44305	0.529119	0.00193908	0.060306	up	no
ENSMUSG00000012889	Podnl1	0	0	1	0	2	0.465979	0	2	0	0	0	1.44582	0.531888	0.827412	NA	up	no
ENSMUSG00000013033	Adgrl1	443	522	398	431	520	477.307	442	428	555	492	573	0.980736	-0.0280628	0.847808	0.958394	down	no
ENSMUSG00000013076	Amotl1	2744	3112	3076	2192	2685	3543.17	3646	3834	3695	6810	4491	0.658173	-0.603461	6.57e-05	0.00806849	down	yes
ENSMUSG00000013089	Etv5	54	56	200	62	117	107.521	84	74	98	191	171	0.825994	-0.275796	0.433281	0.772073	down	no
ENSMUSG00000013091	Tmem190	1	0	0	1	0	0.604189	0	0	2	1	1	0.558347	-0.840766	0.650196	NA	down	no
ENSMUSG00000013150	Gfod2	102	128	112	100	145	131.743	106	158	165	175	153	0.822118	-0.282583	0.0531575	0.332811	down	no
ENSMUSG00000013155	Enkd1	6	9	20	14	15	11.7003	3	6	15	22	11	1.22225	0.289539	0.560834	NA	up	no
ENSMUSG00000013158	4933405L10Rik	0	1	1	6	4	2.26415	1	2	5	3	0	1.22025	0.28718	0.788967	NA	up	no
ENSMUSG00000013160	Atp6v0d1	497	484	552	439	524	488.184	529	433	482	582	394	1.09472	0.130563	0.331066	0.69715	up	no
ENSMUSG00000013236	Ptprs	342	524	547	443	1012	579.993	367	595	674	633	805	0.964386	-0.0523179	0.82212	0.949517	down	no
ENSMUSG00000013275	Slc41a1	494	399	390	261	549	485.165	494	498	349	934	592	0.778355	-0.361499	0.113528	0.452169	down	no
ENSMUSG00000013367	Iglon5	6	6	10	18	10	7.47094	2	4	9	2	6	2.34953	1.23237	0.041857	NA	up	yes
ENSMUSG00000013418	B4galnt2	4	6	10	5	2	3.94122	2	8	1	0	1	2.35654	1.23667	0.154469	NA	up	no
ENSMUSG00000013419	Zfp651	1770	1889	1845	1219	1452	1678.23	1302	1759	1495	2284	1981	0.989008	-0.0159458	0.920881	0.976851	down	no
ENSMUSG00000013465	Nelfb	306	343	354	281	441	344.406	315	349	381	420	309	1.02808	0.0399532	0.707035	0.908422	up	no
ENSMUSG00000013483	Card14	13	6	22	12	14	8.97719	2	4	5	9	3	3.17133	1.66509	0.00201167	NA	up	yes
ENSMUSG00000013495	Tmem175	75	63	66	60	78	64.9856	72	60	47	52	73	1.17636	0.234325	0.321381	0.690575	up	no
ENSMUSG00000013523	Bcas1	0	3	34	6	25	12.5449	3	14	5	35	10	1.07768	0.107935	0.892715	NA	up	no
ENSMUSG00000013539	Tango2	1229	1019	944	646	1032	1003.99	897	1023	1037	1496	874	0.983598	-0.0238595	0.886348	0.969696	down	no
ENSMUSG00000013562	4833413E03Rik	0	0	0	1	0	0.118627	0	0	0	0	0	1.58132	0.661132	0.834316	NA	up	no
ENSMUSG00000013584	Aldh1a2	5	21	6	12	21	19.1922	7	12	21	50	46	0.505438	-0.984394	0.0660751	0.362163	down	no
ENSMUSG00000013593	Ndufs2	12053	10861	11263	9894	9908	10900.8	12839	10669	10895	12927	8041	1.04136	0.0584645	0.71784	0.91165	up	no
ENSMUSG00000013611	Snx31	0	0	0	0	0	0.196359	0	0	1	0	1	0.476293	-1.07008	0.734947	NA	down	no
ENSMUSG00000013622	Atraid	558	551	640	488	642	543.474	456	502	573	645	443	1.17164	0.228532	0.0270143	0.237835	up	no
ENSMUSG00000013629	Cad	216	248	236	220	333	249.459	171	334	355	258	173	1.03513	0.0498158	0.796765	0.941781	up	no
ENSMUSG00000013646	Sh3bp5l	260	332	282	249	314	289.168	257	317	292	316	303	1.0216	0.0308356	0.787097	0.939775	up	no
ENSMUSG00000013662	Atad1	692	849	793	562	897	857.011	893	1003	998	1093	938	0.809426	-0.305028	0.0011524	0.0435979	down	no
ENSMUSG00000013663	Pten	372	747	674	461	653	603.197	587	585	736	751	594	0.934359	-0.0979506	0.483359	0.804452	down	no
ENSMUSG00000013698	Pea15a	366	739	682	421	891	621.63	413	677	738	906	596	0.976859	-0.0337776	0.856949	0.960906	down	no
ENSMUSG00000013701	Timm23	2430	2321	2631	2220	1982	2312.49	2025	2830	1683	2866	2250	1.0663	0.0926176	0.584319	0.856261	up	no
ENSMUSG00000013707	Tnfaip8l2	2	9	21	11	18	12.4481	13	19	15	8	11	0.946744	-0.078954	0.872394	NA	down	no
ENSMUSG00000013736	Trnt1	327	425	418	344	389	368.094	318	386	350	438	329	1.10934	0.149696	0.149047	0.50664	up	no
ENSMUSG00000013787	Ehmt2	725	803	798	627	862	663.587	472	572	491	745	601	1.4054	0.49098	2.69e-05	0.00490655	up	no
ENSMUSG00000013822	Elof1	268	308	352	306	289	279.022	231	300	226	293	230	1.26722	0.341664	0.0152811	0.177187	up	no
ENSMUSG00000013833	Med16	293	193	201	184	262	205.401	130	202	146	241	209	1.31385	0.393795	0.0566958	0.34108	up	no
ENSMUSG00000013846	St3gal1	172	290	256	192	300	265.333	330	276	296	378	219	0.845301	-0.242464	0.123545	0.467541	down	no
ENSMUSG00000013858	Tmem259	1065	1089	1326	1080	1215	1069.45	695	993	878	1430	1050	1.23059	0.299354	0.0382313	0.286474	up	no
ENSMUSG00000013878	Rnf170	217	224	309	225	243	252.614	260	236	292	298	246	0.969426	-0.0447976	0.750161	0.923903	down	no
ENSMUSG00000013921	Clip3	53	78	81	63	106	78.1884	37	93	107	77	104	0.957641	-0.062443	0.806102	0.944978	down	no
ENSMUSG00000013928	Thap8	4	1	1	1	0	1.0995	2	0	0	0	1	2.45124	1.29351	0.402115	NA	up	no
ENSMUSG00000013936	Myl2	307	27	215	38	167	1599.3	546	23	2578	14887	36	0.0514758	-4.27996	0.00149065	0.051098	down	yes
ENSMUSG00000013973	Dedd	43	62	46	52	111	65.8408	90	50	83	87	48	0.911823	-0.133174	0.631888	0.877542	down	no
ENSMUSG00000013974	Mcemp1	0	0	0	0	1	0.422766	3	0	0	0	0	0.430042	-1.21745	0.674483	NA	down	no
ENSMUSG00000013997	Nit1	315	333	316	258	284	298.596	280	329	284	347	263	1.06679	0.0932696	0.472178	0.79865	up	no
ENSMUSG00000014039	Prdm15	165	279	233	214	328	242.91	244	261	330	245	174	1.01831	0.026173	0.88196	0.969696	up	no
ENSMUSG00000014074	Rnf168	116	183	164	100	172	162.115	164	181	188	185	197	0.836753	-0.257126	0.0929819	0.417174	down	no
ENSMUSG00000014075	Tctex1d2	43	62	78	48	66	59.0154	41	81	72	74	40	1.02597	0.0369824	0.870381	0.965465	up	no
ENSMUSG00000014077	Chp1	1283	1428	1312	1093	1354	1292.04	1422	1213	1387	1326	1176	1.04401	0.0621289	0.614351	0.870623	up	no
ENSMUSG00000014158	Trpv4	41	38	58	32	59	54.5964	34	34	95	156	30	0.723995	-0.465947	0.221827	0.590014	down	no
ENSMUSG00000014164	Klhl3	18	42	38	30	44	37.5409	36	28	36	54	57	0.849624	-0.235104	0.407776	0.7533	down	no
ENSMUSG00000014177	Tvp23b	81	91	70	61	80	71.377	71	80	82	51	49	1.21088	0.27605	0.216587	0.583759	up	no
ENSMUSG00000014195	Dnajc7	1109	1196	1437	1132	1443	1296.67	1348	1272	1697	1455	1039	0.982353	-0.0256862	0.840236	0.955329	down	no
ENSMUSG00000014198	Zfp385c	0	0	0	1	3	1.18931	0	1	3	4	1	0.483137	-1.0495	0.465881	NA	down	no
ENSMUSG00000014226	Cacybp	894	974	1119	954	1027	976.689	979	937	1112	1024	814	1.08301	0.11505	0.328735	0.696146	up	no
ENSMUSG00000014232	Cluap1	90	62	91	79	63	70.9225	65	84	59	68	45	1.29055	0.367987	0.127274	0.47319	up	no
ENSMUSG00000014243	Zswim7	425	358	457	293	385	351.243	230	341	386	384	290	1.26162	0.335279	0.0266394	0.237039	up	no
ENSMUSG00000014245	Pigl	47	45	37	52	46	50.1407	57	58	64	41	53	0.881631	-0.181752	0.461795	0.791785	down	no
ENSMUSG00000014294	Ndufa2	3297	3024	3841	3170	3396	2831.94	988	3308	2231	3464	1943	1.53674	0.619874	0.00661461	0.115404	up	yes
ENSMUSG00000014301	Pam16	254	270	350	315	244	258.297	157	242	300	277	191	1.33133	0.412868	0.021682	0.210361	up	no
ENSMUSG00000014303	Glis2	43	90	80	65	112	72.7358	59	84	79	67	63	1.15359	0.206137	0.335148	0.701679	up	no
ENSMUSG00000014313	Cox6c	7425	6748	8741	6495	8764	6923.85	4026	7819	7090	8352	4858	1.28239	0.358838	0.0207768	0.207499	up	no
ENSMUSG00000014329	Bicc1	74	136	141	67	173	123.933	121	130	181	135	116	0.89385	-0.161895	0.446098	0.78133	down	no
ENSMUSG00000014349	Ube2z	329	418	480	317	485	415.012	434	401	467	472	407	0.974153	-0.0377791	0.747723	0.923233	down	no
ENSMUSG00000014353	Tmem87b	300	312	343	309	469	355.554	384	368	382	384	341	0.978291	-0.0316648	0.816698	0.948116	down	no
ENSMUSG00000014355	Anapc1	415	636	517	386	644	546.128	544	622	635	605	552	0.916841	-0.125256	0.287922	0.65951	down	no
ENSMUSG00000014361	Mertk	57	123	108	77	172	107.51	94	102	138	148	91	0.978181	-0.0318259	0.88409	0.969696	down	no
ENSMUSG00000014402	Tsg101	619	681	781	635	634	684.085	728	769	735	779	535	1.0047	0.00676592	0.959757	0.988679	up	no
ENSMUSG00000014418	Hps5	212	329	406	300	376	343.058	408	352	475	334	283	0.914483	-0.128972	0.476996	0.801396	down	no
ENSMUSG00000014426	Map3k4	498	515	460	387	447	493.054	465	594	565	628	434	0.918714	-0.122313	0.328541	0.696072	down	no
ENSMUSG00000014444	Piezo1	639	757	617	625	911	656.718	549	807	742	550	437	1.21475	0.280661	0.0954744	0.421829	up	no
ENSMUSG00000014453	Blk	0	0	0	0	0	0.274099	0	0	3	0	0	0.339667	-1.55781	0.620267	NA	down	no
ENSMUSG00000014470	Rnf166	434	456	478	414	467	433.051	312	461	370	583	409	1.13106	0.177673	0.182784	0.541847	up	no
ENSMUSG00000014496	Ankrd28	502	612	503	545	570	605.613	716	686	553	693	703	0.858355	-0.220353	0.140761	0.492818	down	no
ENSMUSG00000014498	Ankrd52	782	1117	759	856	1378	1027.34	911	962	1091	1191	1371	0.924491	-0.113269	0.501281	0.814295	down	no
ENSMUSG00000014503	Pkd2l2	60	55	65	78	76	74.117	101	71	53	97	85	0.867466	-0.205121	0.404967	0.751381	down	no
ENSMUSG00000014504	Srp19	442	498	544	499	487	482.112	366	538	467	683	367	1.10318	0.141663	0.322297	0.691328	up	no
ENSMUSG00000014529	Tmbim7	0	0	0	0	0	0.264606	0	0	2	1	0	0.348639	-1.5202	0.628993	NA	down	no
ENSMUSG00000014543	Klra17	0	0	0	1	1	0.208247	0	0	0	0	0	2.35905	1.2382	0.695247	NA	up	no
ENSMUSG00000014547	Wdfy2	225	324	289	216	401	311.858	347	314	378	365	316	0.880748	-0.183198	0.187365	0.547449	down	no
ENSMUSG00000014550	Rbsn	217	270	219	205	228	237.181	236	257	246	256	255	0.962365	-0.0553437	0.675187	0.894274	down	no
ENSMUSG00000014551	Mrps25	253	240	282	296	244	264.387	322	262	254	304	187	1.05755	0.080727	0.670133	0.89248	up	no
ENSMUSG00000014554	Dguok	223	282	284	249	286	262.582	235	256	274	336	236	1.05318	0.0747461	0.496462	0.811609	up	no
ENSMUSG00000014592	Camta1	454	347	447	423	497	434.631	376	482	421	616	335	1.05096	0.0717063	0.649969	0.884429	up	no
ENSMUSG00000014599	Csf1	97	179	184	136	189	137.232	79	122	131	162	122	1.34827	0.431106	0.0139119	0.169747	up	no
ENSMUSG00000014601	Strip1	359	423	455	340	500	440.542	362	429	427	707	499	0.912174	-0.132619	0.346195	0.710895	down	no
ENSMUSG00000014602	Kif1a	0	8	37	4	22	14.9743	7	3	5	60	17	0.823167	-0.280743	0.793853	NA	down	no
ENSMUSG00000014606	Slc25a11	3187	2399	2900	2466	2910	2803.05	2771	2819	2597	3754	2433	1.03648	0.0516939	0.720899	0.91283	up	no
ENSMUSG00000014609	Chrne	47	8	202	58	178	114.383	149	78	83	181	186	0.736154	-0.441921	0.526004	0.827555	down	no
ENSMUSG00000014633	Cmc2	252	237	361	271	219	266.748	232	284	276	288	259	1.0698	0.0973439	0.566881	0.849569	up	no
ENSMUSG00000014668	Chfr	255	279	289	289	352	323.963	365	350	377	443	286	0.854674	-0.226554	0.0788856	0.389221	down	no
ENSMUSG00000014704	Hoxa2	13	21	20	11	16	17.6424	24	17	29	16	12	0.86334	-0.212	0.556122	0.843553	down	no
ENSMUSG00000014747	Ankrd53	3	7	9	6	6	7.02687	3	7	23	6	3	0.793714	-0.333308	0.598724	NA	down	no
ENSMUSG00000014748	Tex261	656	740	653	586	700	724.095	829	793	736	854	751	0.887837	-0.171633	0.149607	0.506814	down	no
ENSMUSG00000014763	Fam120b	255	273	289	221	256	281.703	291	305	318	361	282	0.882514	-0.180308	0.117797	0.459188	down	no
ENSMUSG00000014767	Tbp	150	210	197	147	214	183.484	168	179	211	252	145	1.01964	0.0280667	0.833792	0.953073	up	no
ENSMUSG00000014769	Psmb1	1937	2033	2004	1752	1998	1799.22	1178	1973	1706	2076	1522	1.23619	0.305896	0.010503	0.145494	up	no
ENSMUSG00000014773	Dll1	60	98	120	102	213	114.228	58	128	140	114	139	1.06547	0.0914848	0.742579	0.922203	up	no
ENSMUSG00000014776	Nol3	887	586	650	693	545	551.469	225	451	387	536	504	1.75429	0.810889	0.000462656	0.0281426	up	yes
ENSMUSG00000014778	Fhod1	900	967	1016	926	1153	915.412	555	781	1124	924	906	1.23501	0.304524	0.0384973	0.287779	up	no
ENSMUSG00000014782	Plekhg4	1	15	7	13	13	11.8721	11	11	25	9	16	0.707572	-0.49905	0.339044	NA	down	no
ENSMUSG00000014786	Slc9a5	35	70	79	40	76	64.8126	67	44	117	54	79	0.854537	-0.226786	0.436776	0.773947	down	no
ENSMUSG00000014791	Elmo3	20	24	29	15	30	25.8464	32	18	22	49	26	0.846745	-0.240001	0.449628	0.782859	down	no
ENSMUSG00000014813	Stc1	4	18	2	10	19	15.5119	7	19	12	28	41	0.512241	-0.965104	0.0915441	NA	down	no
ENSMUSG00000014837	4931428F04Rik	11	11	8	22	20	14.6179	13	14	19	9	18	1.04542	0.0640782	0.880836	NA	up	no
ENSMUSG00000014846	Tppp3	229	611	488	281	870	589.888	570	726	630	617	1022	0.696789	-0.521206	0.056337	0.340759	down	no
ENSMUSG00000014850	Msh3	245	237	205	191	217	236.543	200	270	233	351	249	0.903622	-0.146209	0.333556	0.7	down	no
ENSMUSG00000014852	Adamts13	1	0	0	0	0	0.421188	0	1	0	0	2	0.464658	-1.10576	0.656321	NA	down	no
ENSMUSG00000014856	Tmem208	171	224	249	176	237	208.304	185	194	255	244	182	1.05472	0.0768626	0.542486	0.837485	up	no
ENSMUSG00000014859	E2f4	374	433	425	358	411	398.658	300	375	457	520	392	1.04751	0.0669647	0.562155	0.847139	up	no
ENSMUSG00000014867	Surf4	1488	1463	1597	1254	1534	1452.62	1403	1411	1419	1482	1542	1.0663	0.0926098	0.437662	0.774816	up	no
ENSMUSG00000014873	Surf2	141	152	194	151	146	156.719	148	172	142	213	126	1.04721	0.0665484	0.680817	0.896034	up	no
ENSMUSG00000014905	Dnajb9	696	705	711	550	759	649.054	572	668	547	758	585	1.15911	0.213013	0.0602275	0.350168	up	no
ENSMUSG00000014907	Naf1	59	55	60	36	75	64.1027	61	83	60	70	90	0.817501	-0.290708	0.196964	0.559938	down	no
ENSMUSG00000014932	Yes1	97	210	154	128	194	166.78	126	143	222	207	225	0.886964	-0.173053	0.393045	0.741344	down	no
ENSMUSG00000014956	Ppp1cb	5056	5707	5185	4402	5530	5462.04	5675	5952	5241	6888	5566	0.933988	-0.0985241	0.328819	0.696146	down	no
ENSMUSG00000014959	Gorasp2	1034	918	1203	845	961	1012.44	1116	1030	1174	1096	813	1.00719	0.0103422	0.943992	0.984635	up	no
ENSMUSG00000014980	Tsen15	154	194	148	169	213	174.725	128	220	179	246	130	1.04498	0.0634763	0.709686	0.90937	up	no
ENSMUSG00000015002	Efr3a	402	532	461	361	513	508.666	551	569	552	652	570	0.824041	-0.279212	0.00702465	0.119409	down	no
ENSMUSG00000015013	Trappc2l	280	278	340	264	330	295.785	263	310	268	424	245	1.05721	0.0802675	0.555104	0.843553	up	no
ENSMUSG00000015016	Acsf3	142	109	113	111	122	121.886	107	135	89	179	121	1.02001	0.0285801	0.886971	0.969696	up	no
ENSMUSG00000015023	Ddx19a	288	286	260	229	243	270.684	277	299	279	280	275	0.982267	-0.0258125	0.861135	0.962405	down	no
ENSMUSG00000015027	Galns	27	16	32	15	25	19.9284	13	11	20	32	12	1.41567	0.501483	0.171424	0.528933	up	no
ENSMUSG00000015053	Gata2	126	174	182	148	192	166.811	98	186	219	284	112	0.992032	-0.011542	0.956425	0.987612	down	no
ENSMUSG00000015083	C8g	36	36	32	17	27	27.8468	26	24	36	22	24	1.18156	0.240694	0.41867	0.760766	up	no
ENSMUSG00000015085	Entpd2	35	88	93	53	74	61.3613	32	64	69	59	61	1.26017	0.333618	0.187364	0.547449	up	no
ENSMUSG00000015087	Rabl6	1480	1526	1503	1291	1229	1364.47	1346	1307	1325	1536	1154	1.12529	0.170293	0.195692	0.558798	up	no
ENSMUSG00000015090	Ptgds	4	7	0	0	2	2.07474	0	0	3	1	4	1.68458	0.752388	0.55891	NA	up	no
ENSMUSG00000015092	Edf1	1427	1311	1439	1305	1217	1194.52	700	1205	892	1457	1053	1.36996	0.454129	0.00612989	0.111861	up	no
ENSMUSG00000015093	Clic3	12	13	32	18	22	17.4351	13	19	15	24	10	1.27735	0.353159	0.338783	0.70489	up	no
ENSMUSG00000015094	Npdc1	212	312	313	263	387	256.993	139	221	251	255	256	1.39829	0.483663	0.00284859	0.0746457	up	no
ENSMUSG00000015095	Fbxw5	897	913	936	825	799	849.315	709	865	769	972	850	1.12156	0.165508	0.188094	0.548803	up	no
ENSMUSG00000015112	Slc25a13	3	4	6	6	3	3.93134	1	2	3	8	4	1.34385	0.426373	0.547356	NA	up	no
ENSMUSG00000015120	Ube2i	634	703	717	587	740	661.094	584	624	658	883	572	1.08605	0.119088	0.229144	0.598242	up	no
ENSMUSG00000015126	Tsr3	229	186	251	203	224	196.837	144	219	158	210	153	1.32535	0.406377	0.0123824	0.158992	up	no
ENSMUSG00000015127	Unkl	104	162	77	108	129	103.043	66	119	95	105	77	1.33824	0.420338	0.0462586	0.311393	up	no
ENSMUSG00000015133	Lrrk1	87	167	96	97	150	115.069	66	87	144	158	128	1.08627	0.11938	0.596627	0.86379	up	no
ENSMUSG00000015134	Aldh1a3	7	28	5	3	30	15.8199	15	21	13	22	21	0.797348	-0.326718	0.531011	NA	down	no
ENSMUSG00000015143	Actn1	100	209	159	137	262	189.039	139	186	247	292	221	0.839546	-0.25232	0.216222	0.583283	down	no
ENSMUSG00000015149	Sirt2	1286	1365	1320	1145	1219	1256.24	1060	1337	1153	1507	1270	1.06876	0.0959328	0.402039	0.749028	up	no
ENSMUSG00000015165	Hnrnpl	1709	1854	2034	1640	2544	1998.18	1950	1832	2362	2825	1618	0.982242	-0.0258495	0.835708	0.953678	down	no
ENSMUSG00000015176	Nolc1	471	493	474	296	401	429.849	379	472	433	559	381	1.02342	0.0333918	0.815725	0.948116	up	no
ENSMUSG00000015189	Casd1	302	373	385	286	392	366.854	375	346	467	408	382	0.924147	-0.113806	0.337138	0.703591	down	no
ENSMUSG00000015202	Cnksr3	174	231	116	85	434	204.905	273	335	228	116	99	0.991353	-0.0125294	0.9797	0.994816	down	no
ENSMUSG00000015214	Mtmr1	617	613	590	420	639	601.748	634	639	627	712	591	0.948412	-0.0764146	0.53352	0.832447	down	no
ENSMUSG00000015217	Hmgb3	59	55	71	56	60	59.1892	72	66	47	59	47	1.09058	0.1251	0.578975	0.855102	up	no
ENSMUSG00000015222	Map2	33	27	18	23	59	29.1904	18	21	29	44	27	1.22731	0.295503	0.383331	0.735853	up	no
ENSMUSG00000015224	Cyp2j9	11	35	22	13	27	21.9554	21	17	34	29	18	0.947123	-0.078377	0.818311	0.94874	down	no
ENSMUSG00000015243	Abca1	223	491	352	285	381	348.474	294	377	379	486	303	0.994239	-0.00833586	0.957375	0.987738	down	no
ENSMUSG00000015247	Nipsnap3b	27	30	34	33	64	32.7762	23	22	34	38	29	1.35779	0.441262	0.118661	0.460815	up	no
ENSMUSG00000015289	Lage3	367	343	410	316	311	319.861	269	326	350	300	218	1.27761	0.353452	0.025004	0.228647	up	no
ENSMUSG00000015290	Ubl4a	854	898	1065	862	806	920.706	1076	935	966	1037	751	0.999055	-0.00136456	0.992724	0.998072	down	no
ENSMUSG00000015291	Gdi1	899	1169	1288	995	1315	1152.45	1201	1095	1321	1499	931	0.991123	-0.0128638	0.910596	0.974033	down	no
ENSMUSG00000015305	Sash1	215	489	316	247	596	385.107	287	408	513	574	349	0.914417	-0.129076	0.546861	0.839627	down	no
ENSMUSG00000015312	Gadd45b	572	553	503	329	395	407.646	176	277	312	411	558	1.44565	0.531717	0.0428522	0.3008	up	no
ENSMUSG00000015314	Slamf6	2	0	2	1	0	1.00229	0	2	0	2	1	1.13475	0.182371	0.901997	NA	up	no
ENSMUSG00000015316	Slamf1	0	1	1	0	0	0.925691	1	0	3	3	1	0.280843	-1.83216	0.236673	NA	down	no
ENSMUSG00000015335	Zdhhc12	23	21	28	20	20	25.5042	9	45	30	50	18	0.811314	-0.301668	0.420768	0.762166	down	no
ENSMUSG00000015337	Endog	262	209	302	192	179	191.407	47	210	69	289	175	1.59947	0.677595	0.0565393	0.340759	up	no
ENSMUSG00000015340	Cybb	18	16	31	24	36	22.8526	19	10	23	27	27	1.24186	0.312508	0.368425	0.72591	up	no
ENSMUSG00000015341	Golga7	257	331	358	299	378	360.769	375	404	400	481	382	0.839735	-0.251993	0.0164373	0.185259	down	no
ENSMUSG00000015342	Xk	169	190	131	161	160	198.437	264	266	172	304	188	0.724704	-0.464536	0.0183892	0.192729	down	no
ENSMUSG00000015354	Pcolce2	38	98	51	45	76	51.067	21	45	46	57	47	1.50121	0.586129	0.0319142	0.260199	up	yes
ENSMUSG00000015355	Cd48	5	5	16	3	17	8.11337	5	6	13	6	8	1.2426	0.313357	0.578211	NA	up	no
ENSMUSG00000015357	Clpx	1372	1378	1414	947	1541	1330.59	1047	1506	1089	1660	1531	1.02886	0.0410497	0.783106	0.938079	up	no
ENSMUSG00000015363	Trabd	733	691	734	531	721	605.182	440	598	415	651	573	1.35288	0.436036	0.00340326	0.0824826	up	no
ENSMUSG00000015365	Mov10l1	0	0	1	0	0	0.201252	0	0	0	0	1	1.06	0.0840623	0.978782	NA	up	no
ENSMUSG00000015377	Dennd6b	342	307	416	386	418	364.449	363	353	334	434	312	1.10907	0.149345	0.303702	0.674055	up	no
ENSMUSG00000015396	Cd83	4	19	12	14	26	10.2534	4	5	3	5	12	2.62875	1.39438	0.0114063	NA	up	yes
ENSMUSG00000015401	Tmem27	0	0	0	0	0	0.0818735	0	0	0	1	0	0.710541	-0.49301	0.87605	NA	down	no
ENSMUSG00000015405	Ace2	1	10	20	8	21	12.3014	9	10	7	22	20	0.904715	-0.144464	0.79296	NA	down	no
ENSMUSG00000015437	Gzmb	0	1	0	0	6	0.841377	0	0	0	0	2	3.26452	1.70687	0.42805	NA	up	no
ENSMUSG00000015451	C4a	3	4	3	3	6	3.90368	2	3	8	8	1	0.937645	-0.0928865	0.896051	NA	down	no
ENSMUSG00000015452	Ager	4	15	5	8	22	8.66182	6	7	10	5	7	1.57849	0.658543	0.220306	NA	up	no
ENSMUSG00000015461	Atf6b	155	176	165	160	209	162.167	101	152	163	221	147	1.18369	0.243288	0.114547	0.454707	up	no
ENSMUSG00000015467	Egfl8	5	14	19	9	15	11.9756	7	5	12	26	13	1.04832	0.0680826	0.886346	NA	up	no
ENSMUSG00000015468	Notch4	311	517	517	343	709	459.453	207	468	462	799	436	1.07902	0.109728	0.641939	0.881858	up	no
ENSMUSG00000015474	Ppt2	142	115	176	126	164	140.835	127	135	161	171	108	1.09934	0.136644	0.404891	0.751381	up	no
ENSMUSG00000015476	Prrt1	10	22	21	6	13	13.8824	9	6	20	27	11	1.05127	0.0721317	0.874353	NA	up	no
ENSMUSG00000015478	Rnf5	118	118	148	106	122	110.423	73	119	83	122	104	1.30138	0.380043	0.03028	0.25371	up	no
ENSMUSG00000015488	Cacfd1	443	447	468	469	462	447.488	474	453	415	462	387	1.10902	0.149283	0.287241	0.659321	up	no
ENSMUSG00000015501	Hivep2	653	764	680	507	740	669.182	686	735	832	638	529	1.02843	0.0404374	0.773484	0.934779	up	no
ENSMUSG00000015519	2310057J18Rik	0	0	0	0	0	0.111049	1	0	0	0	0	0.710541	-0.49301	0.87605	NA	down	no
ENSMUSG00000015522	Arnt	862	924	861	651	943	944.386	1061	1107	967	1187	995	0.840267	-0.251079	0.0293253	0.248904	down	no
ENSMUSG00000015533	Itga2	12	13	7	2	7	9.25382	7	11	11	6	17	0.818737	-0.288528	0.588439	NA	down	no
ENSMUSG00000015536	Mocs2	662	790	869	769	811	826.049	881	971	972	961	666	0.931018	-0.103119	0.409177	0.754155	down	no
ENSMUSG00000015542	Nat9	174	184	178	143	137	150.812	135	108	140	219	105	1.24643	0.3178	0.103583	0.435191	up	no
ENSMUSG00000015568	Lpl	4036	5321	4701	2903	5096	5505.68	5996	4609	6189	16047	2872	0.675671	-0.565607	0.150967	0.508648	down	no
ENSMUSG00000015575	Atp6v0e	265	286	325	222	370	288.192	248	260	302	384	272	1.0603	0.0844671	0.496125	0.811424	up	no
ENSMUSG00000015597	Zfp318	213	253	282	240	292	262.463	287	275	294	295	221	0.98485	-0.0220237	0.864729	0.963157	down	no
ENSMUSG00000015599	Ttbk1	0	0	0	0	1	0.285979	0	0	1	0	1	0.710543	-0.493007	0.858062	NA	down	no
ENSMUSG00000015605	Srf	1253	1205	1301	983	1123	1095.7	894	1110	924	1265	972	1.21288	0.278442	0.0240528	0.224414	up	no
ENSMUSG00000015619	Gata3	5	15	16	2	9	6.65486	5	4	9	4	0	2.20381	1.14	0.0964218	NA	up	no
ENSMUSG00000015647	Lama5	757	1191	1117	913	1310	1017.93	743	1067	1113	1297	889	1.09722	0.133855	0.250281	0.622446	up	no
ENSMUSG00000015652	Steap1	0	0	3	0	1	0.781305	1	0	0	1	2	0.981485	-0.0269616	0.987729	NA	down	no
ENSMUSG00000015653	Steap2	1	13	11	5	9	7.62164	4	2	9	20	7	0.990327	-0.0140236	0.982535	NA	down	no
ENSMUSG00000015656	Hspa8	19205	22660	23446	20872	20240	20227.9	18533	19353	21834	20625	16636	1.1677	0.22367	0.0414473	0.296966	up	no
ENSMUSG00000015659	Serac1	109	122	127	90	136	123.448	125	105	132	168	139	0.921531	-0.117896	0.450815	0.784286	down	no
ENSMUSG00000015668	Pdzd11	68	90	89	54	103	82.8979	81	96	99	83	80	0.961934	-0.05599	0.753175	0.925178	down	no
ENSMUSG00000015671	Psma2	1229	1457	1291	1147	1299	1223.77	989	1199	1235	1373	1131	1.1539	0.206523	0.0222318	0.213691	up	no
ENSMUSG00000015672	Mrpl32	508	517	551	488	563	492.915	365	578	492	564	357	1.19678	0.259162	0.047206	0.314902	up	no
ENSMUSG00000015697	Setdb1	339	394	384	364	440	406.595	407	425	558	476	335	0.928172	-0.107537	0.401339	0.748229	down	no
ENSMUSG00000015702	Anxa9	3	1	5	3	8	5.05758	2	5	15	7	4	0.649528	-0.622536	0.371129	NA	down	no
ENSMUSG00000015709	Arnt2	0	24	10	3	4	11.5123	10	4	3	57	11	0.51955	-0.944666	0.261774	NA	down	no
ENSMUSG00000015711	Prune1	1510	1614	1226	1064	1651	1509.03	1529	1511	1820	1640	1679	0.908995	-0.137655	0.311942	0.681541	down	no
ENSMUSG00000015714	Cers2	392	603	648	500	728	577.702	510	541	666	762	547	1.00068	0.000973983	0.993711	0.998458	up	no
ENSMUSG00000015721	Nlrp5	0	0	0	0	0	0.761917	0	8	0	0	0	0.123154	-3.02147	0.293172	NA	down	no
ENSMUSG00000015733	Capza2	4295	4681	4638	4067	4243	4548.19	5086	5409	4896	4203	4106	0.975363	-0.0359883	0.801573	0.94381	down	no
ENSMUSG00000015745	Plekho1	195	214	280	233	273	223.633	168	200	229	312	169	1.19103	0.252211	0.0977449	0.423467	up	no
ENSMUSG00000015747	Vps45	111	146	131	90	146	122.917	88	129	124	166	124	1.04842	0.0682102	0.65798	0.887487	up	no
ENSMUSG00000015748	Prpf3	233	242	292	235	252	260.784	239	272	354	333	195	0.96569	-0.0503674	0.735198	0.919136	down	no
ENSMUSG00000015749	Anp32e	1000	1083	920	803	900	1001.89	1234	1033	1081	1077	930	0.926801	-0.109669	0.461196	0.791725	down	no
ENSMUSG00000015750	Aph1a	285	288	291	228	335	268.929	251	232	208	307	283	1.17319	0.230438	0.120912	0.463802	up	no
ENSMUSG00000015755	Tab2	1770	1774	1893	1412	1549	1793.67	2081	1862	2023	2005	1679	0.921029	-0.118681	0.382588	0.735784	down	no
ENSMUSG00000015757	Ppil4	267	344	344	296	390	356.908	390	409	421	427	332	0.873993	-0.194307	0.0795669	0.390873	down	no
ENSMUSG00000015759	Cnih1	773	791	836	752	842	776.061	929	679	757	822	599	1.11376	0.155437	0.311213	0.681267	up	no
ENSMUSG00000015766	Eps8	64	128	140	110	142	118.34	76	177	112	159	106	0.98286	-0.0249429	0.910758	0.974033	down	no
ENSMUSG00000015776	Med22	235	250	229	174	200	200.381	142	216	186	224	166	1.24605	0.317359	0.0338393	0.267384	up	no
ENSMUSG00000015790	Surf1	342	334	335	279	355	312.999	248	347	285	418	229	1.15761	0.211151	0.133828	0.481304	up	no
ENSMUSG00000015804	Med28	366	340	490	390	359	369.111	292	377	362	473	277	1.17903	0.237597	0.125007	0.46999	up	no
ENSMUSG00000015806	Qdpr	151	155	188	151	136	164.209	240	161	182	138	134	0.956357	-0.0643789	0.77498	0.934779	down	no
ENSMUSG00000015812	Gnrh1	29	85	55	73	95	71.9987	53	94	139	79	40	0.884129	-0.177671	0.580838	0.855102	down	no
ENSMUSG00000015829	Tnr	0	1	0	0	0	0.198663	0	0	0	0	1	1.06	0.0840623	0.978782	NA	up	no
ENSMUSG00000015837	Sqstm1	15881	15350	12247	10734	12242	12212.6	9415	12350	11553	11179	11346	1.26838	0.342992	0.0230613	0.218449	up	no
ENSMUSG00000015839	Nfe2l2	993	1106	889	782	1190	1031.96	818	1150	1125	1355	1087	0.953378	-0.0688795	0.554506	0.843347	down	no
ENSMUSG00000015843	Rxrg	528	540	954	631	458	651.645	754	888	726	598	462	0.96213	-0.0556963	0.810535	0.946199	down	no
ENSMUSG00000015846	Rxra	1979	1905	1650	1545	1466	1662.39	1627	1745	1539	1629	1525	1.12851	0.174419	0.261357	0.632958	up	no
ENSMUSG00000015850	Adamtsl4	531	464	658	599	1123	686.265	661	510	628	1090	739	0.982467	-0.0255195	0.90776	0.973702	down	no
ENSMUSG00000015852	Fcrls	26	18	61	25	67	28.2053	13	9	19	27	23	2.26057	1.17669	0.00327189	0.0804859	up	yes
ENSMUSG00000015854	Cd5l	0	0	0	0	1	0.0896203	0	0	0	0	0	1.58132	0.661132	0.834316	NA	up	no
ENSMUSG00000015869	Prpsap1	197	253	265	240	334	241.705	202	245	226	286	204	1.17285	0.230015	0.0692077	0.369693	up	no
ENSMUSG00000015879	Fam184b	7	0	4	11	3	5.38127	6	14	4	3	0	1.04478	0.0631988	0.944495	NA	up	no
ENSMUSG00000015880	Ncapg	0	1	1	0	0	1.52414	1	0	1	1	10	0.15848	-2.65763	0.0886196	NA	down	no
ENSMUSG00000015882	Lcorl	63	86	83	60	89	78.9874	65	85	101	89	83	0.950301	-0.073543	0.663038	0.889763	down	no
ENSMUSG00000015889	Lta4h	342	409	371	262	408	369.821	332	422	369	444	394	0.962975	-0.0544298	0.638476	0.879925	down	no
ENSMUSG00000015890	Amdhd1	0	0	0	0	0	0.0913663	0	0	1	0	0	0.710541	-0.49301	0.87605	NA	down	no
ENSMUSG00000015932	Dstn	526	828	728	551	702	663.777	512	629	853	909	550	1.03022	0.0429555	0.746749	0.922974	up	no
ENSMUSG00000015937	H2afy	671	687	689	548	612	628.103	543	756	534	689	593	1.09499	0.130916	0.339889	0.705755	up	no
ENSMUSG00000015942	Gtf2ird2	168	160	179	150	164	153.054	122	139	184	147	126	1.2199	0.286759	0.0609662	0.35157	up	no
ENSMUSG00000015943	Bola1	361	328	403	314	320	285.418	76	298	157	407	225	1.63724	0.711267	0.0135397	0.166644	up	yes
ENSMUSG00000015944	Gatsl2	1393	1432	1021	1112	1233	1365.47	2201	1449	1417	1227	1112	0.872929	-0.196064	0.383537	0.735853	down	no
ENSMUSG00000015947	Fcgr1	5	6	9	2	8	5.12526	3	8	3	2	6	1.3984	0.483781	0.449175	NA	up	no
ENSMUSG00000015950	Ncf1	17	15	40	14	46	21.7889	20	7	27	29	10	1.4854	0.570851	0.193751	0.555976	up	no
ENSMUSG00000015957	Wnt11	87	93	103	75	71	71.6102	53	34	40	84	76	1.59115	0.670068	0.0108486	0.147126	up	yes
ENSMUSG00000015961	Adss	310	323	381	353	376	342.569	352	283	353	459	269	1.08617	0.119255	0.421425	0.762424	up	no
ENSMUSG00000015962	1700016C15Rik	3	4	3	9	4	4.81693	7	1	11	1	4	1.0204	0.0291337	0.969696	NA	up	no
ENSMUSG00000015966	Il17rb	0	5	1	0	3	1.77352	2	4	1	3	0	0.911477	-0.133722	0.909579	NA	down	no
ENSMUSG00000015968	Cacna1d	1	11	9	6	1	7.16881	8	15	3	10	9	0.649993	-0.621504	0.349454	NA	down	no
ENSMUSG00000015970	Chdh	2	26	12	4	8	7.26005	2	1	11	10	1	2.21157	1.14507	0.134774	NA	up	no
ENSMUSG00000015971	Actr8	538	534	491	479	434	470.338	429	444	430	506	422	1.18713	0.247482	0.0804462	0.393076	up	no
ENSMUSG00000015980	Lrrc27	1	7	13	6	8	9.73596	16	13	6	14	15	0.55963	-0.837455	0.109894	NA	down	no
ENSMUSG00000015981	Stk32c	3	2	4	4	11	5.42825	3	1	5	20	5	0.774322	-0.368995	0.621276	NA	down	no
ENSMUSG00000015994	Fnta	986	1030	1060	853	1002	1008.83	919	1179	987	1279	912	0.99715	-0.00411781	0.969057	0.991801	down	no
ENSMUSG00000016018	Skiv2l2	538	777	621	432	623	624.507	600	817	620	644	654	0.937404	-0.0932573	0.517279	0.822786	down	no
ENSMUSG00000016024	Lbp	88	202	168	135	204	141.465	68	131	147	188	124	1.28558	0.362416	0.0948242	0.420414	up	no
ENSMUSG00000016028	Celsr1	3	6	9	4	8	6.35234	4	8	9	14	2	0.871641	-0.198194	0.731629	NA	down	no
ENSMUSG00000016087	Fli1	148	275	245	178	258	212.176	157	173	268	273	197	1.09229	0.127353	0.434343	0.772912	up	no
ENSMUSG00000016128	Stard13	63	169	126	72	191	128.78	123	101	152	153	173	0.90201	-0.148784	0.555731	0.843553	down	no
ENSMUSG00000016150	Tenm1	0	1	0	0	0	0.198663	0	0	0	0	1	1.06	0.0840623	0.978782	NA	up	no
ENSMUSG00000016179	Camk1g	1	2	0	1	3	1.75909	0	5	2	5	0	0.639608	-0.64474	0.587496	NA	down	no
ENSMUSG00000016181	Diexf	133	161	181	129	174	172.125	188	230	192	204	155	0.846094	-0.241111	0.0895266	0.411044	down	no
ENSMUSG00000016194	Hsd11b1	52	239	177	81	142	114.891	48	119	134	85	107	1.44182	0.527892	0.103859	0.435694	up	no
ENSMUSG00000016200	Syt14	1	2	0	0	0	0.587595	1	0	1	1	0	1.06569	0.091787	0.961239	NA	up	no
ENSMUSG00000016206	H2-M3	10	36	22	16	47	23.6298	16	6	19	38	35	1.18111	0.240137	0.601711	0.866299	up	no
ENSMUSG00000016239	Lonrf3	15	13	7	7	23	13.2306	3	14	14	28	14	0.964871	-0.0515922	0.915635	NA	down	no
ENSMUSG00000016252	Atp5e	7808	6864	9700	7490	8249	7163.13	3289	7967	7276	9160	4900	1.34595	0.428623	0.0285108	0.245016	up	no
ENSMUSG00000016253	Nelfcd	319	327	394	274	374	343.314	335	351	329	478	304	0.998488	-0.00218342	0.985975	0.996146	down	no
ENSMUSG00000016255	Tubb1	0	2	0	0	1	0.358836	0	0	0	1	0	2.15978	1.11089	0.667461	NA	up	no
ENSMUSG00000016256	Ctsz	345	527	561	359	481	435.936	310	460	532	485	384	1.10743	0.147221	0.275649	0.648282	up	no
ENSMUSG00000016257	Prelid3b	686	629	884	632	768	741.398	667	795	846	928	676	0.981522	-0.026907	0.818673	0.94874	down	no
ENSMUSG00000016262	Sertad4	12	51	77	38	98	46.0212	35	42	41	20	56	1.41371	0.499491	0.225023	0.592973	up	no
ENSMUSG00000016283	H2-M2	0	0	0	0	1	0.0896203	0	0	0	0	0	1.58132	0.661132	0.834316	NA	up	no
ENSMUSG00000016308	Ube2a	367	421	473	463	423	430.035	431	478	445	507	325	1.04991	0.0702588	0.622396	0.873616	up	no
ENSMUSG00000016319	Slc25a5	409	498	594	347	830	535.127	430	493	485	833	582	0.994894	-0.00738544	0.968413	0.991686	down	no
ENSMUSG00000016327	Atp1b4	115	318	99	164	448	206.703	111	149	369	155	205	1.18917	0.249956	0.58893	0.858759	up	no
ENSMUSG00000016344	Ppdpf	380	371	467	413	373	350.364	198	361	297	405	262	1.42684	0.512827	0.00183985	0.0585403	up	no
ENSMUSG00000016346	Kcnq2	3	3	2	0	1	1.99684	0	6	0	5	1	0.826709	-0.274549	0.815154	NA	down	no
ENSMUSG00000016349	Eef1a2	17558	13195	14029	13054	11700	13301.6	11376	15237	10763	13750	11986	1.187	0.247323	0.161274	0.518057	up	no
ENSMUSG00000016356	Col20a1	24	55	120	27	69	54.357	27	40	53	101	53	1.13402	0.181444	0.633959	0.87858	up	no
ENSMUSG00000016382	Pls3	175	417	315	227	544	370.566	251	333	503	721	387	0.806197	-0.310795	0.211461	0.578903	down	no
ENSMUSG00000016386	Mpped2	45	48	28	37	61	45.2309	22	45	27	72	75	0.968372	-0.0463661	0.892125	0.971142	down	no
ENSMUSG00000016409	Nkap	108	138	117	98	134	131.588	129	161	135	170	146	0.848095	-0.237702	0.0902288	0.412394	down	no
ENSMUSG00000016427	Ndufa1	1581	1497	1847	1534	1924	1474.45	1088	1566	1440	1547	862	1.38263	0.467416	0.00108156	0.0424718	up	no
ENSMUSG00000016458	Wt1	0	0	2	0	2	0.463126	0	0	1	0	0	2.867	1.51954	0.524717	NA	up	no
ENSMUSG00000016477	E2f3	238	279	206	234	259	267.804	245	299	359	237	337	0.869167	-0.202294	0.253373	0.624892	down	no
ENSMUSG00000016481	Cr1l	354	466	411	310	502	459.139	501	561	495	594	478	0.815397	-0.294425	0.00730396	0.121821	down	no
ENSMUSG00000016487	Ppfibp1	671	1171	826	608	1168	933.542	775	1042	1094	1124	1071	0.906922	-0.14095	0.336272	0.702373	down	no
ENSMUSG00000016493	Cd46	64	121	101	97	137	110.975	159	113	124	88	112	0.894489	-0.160864	0.492872	0.810473	down	no
ENSMUSG00000016494	Cd34	405	905	849	526	1232	744.227	498	571	870	883	919	1.07976	0.110706	0.624579	0.8744	up	no
ENSMUSG00000016495	Plgrkt	184	229	254	216	249	226.606	199	228	278	263	197	1.03248	0.0461081	0.708914	0.909153	up	no
ENSMUSG00000016496	Cd274	50	98	60	37	72	63.4976	70	46	77	95	47	0.993368	-0.00959913	0.96969	0.991908	down	no
ENSMUSG00000016498	Pdcd1lg2	0	2	0	0	0	0.187342	0	0	0	0	0	2.35905	1.2382	0.695247	NA	up	no
ENSMUSG00000016503	Gtf3a	95	84	99	75	64	75.0406	43	85	56	89	64	1.33814	0.420233	0.0667344	0.363843	up	no
ENSMUSG00000016510	Mtif3	130	115	127	99	102	112.628	108	127	103	113	104	1.09736	0.134042	0.45276	0.786578	up	no
ENSMUSG00000016520	Lnx2	71	96	86	59	119	85.4981	64	57	83	161	86	1.01894	0.0270737	0.910549	0.974033	up	no
ENSMUSG00000016526	Dyrk3	0	0	1	0	2	0.549599	0	0	3	0	0	1.02645	0.0376622	0.987307	NA	up	no
ENSMUSG00000016528	Mapkapk2	3071	2424	2557	1995	2300	2521.59	2967	2351	2275	3060	2264	1.01805	0.0258056	0.881408	0.969696	up	no
ENSMUSG00000016534	Lamp2	1211	1555	1339	1321	2095	1594.89	1684	1742	1720	1943	1584	0.909343	-0.137104	0.255961	0.627217	down	no
ENSMUSG00000016541	Atxn10	343	352	430	294	377	361.668	363	346	358	462	334	1.02197	0.0313565	0.796521	0.941781	up	no
ENSMUSG00000016552	Foxred2	4	10	20	11	35	13.9669	18	11	11	7	15	1.27804	0.353937	0.488655	NA	up	no
ENSMUSG00000016554	Eif3d	319	306	335	292	328	296.089	201	308	286	373	246	1.20333	0.267029	0.0463492	0.311733	up	no
ENSMUSG00000016559	H3f3b	1238	1307	1251	1021	1333	1160.97	706	1151	1117	1358	1264	1.17381	0.231197	0.0996665	0.426911	up	no
ENSMUSG00000016619	Nup50	275	318	335	236	287	279.507	233	250	294	332	268	1.11898	0.162181	0.170704	0.52785	up	no
ENSMUSG00000016624	Phf21b	14	24	11	14	25	17.4252	11	8	18	35	20	1.024	0.0342122	0.932572	0.981234	up	no
ENSMUSG00000016637	Ift27	45	73	106	41	95	70.4416	90	61	86	63	57	1.03157	0.0448412	0.864789	0.963157	up	no
ENSMUSG00000016664	Pacsin2	431	598	424	357	661	547.973	417	580	715	836	612	0.829224	-0.270166	0.0799718	0.391931	down	no
ENSMUSG00000016756	Cmah	7	28	20	26	21	16.2602	3	15	16	19	11	1.72183	0.783944	0.0741096	NA	up	no
ENSMUSG00000016757	Ttll12	95	72	91	78	107	92.7812	92	132	105	108	59	0.954305	-0.0674772	0.751628	0.924464	down	no
ENSMUSG00000016758	Bik	6	17	25	9	31	14.038	6	3	21	9	18	1.56853	0.649413	0.226623	NA	up	no
ENSMUSG00000016763	Scube1	7	2	7	6	1	5.13796	1	5	2	18	4	0.898539	-0.154347	0.846548	NA	down	no
ENSMUSG00000016831	Tox4	606	594	527	469	569	597.549	718	653	601	606	646	0.901632	-0.149389	0.334162	0.700797	down	no
ENSMUSG00000016833	Mrps18c	53	72	90	46	70	68.7531	75	79	107	83	29	0.938876	-0.0909933	0.739027	0.920279	down	no
ENSMUSG00000016918	Sulf1	80	226	140	111	214	143.722	85	123	175	174	153	1.13261	0.179656	0.446955	0.78133	up	no
ENSMUSG00000016921	Srsf6	1408	2010	1945	1752	2596	2077.01	2177	2231	2807	2705	1577	0.89214	-0.164658	0.248834	0.620534	down	no
ENSMUSG00000016933	Plcg1	479	680	670	514	757	623.7	486	604	846	793	547	1.00435	0.00625918	0.960547	0.988769	up	no
ENSMUSG00000016940	Kctd2	167	255	269	232	265	225.111	197	211	231	239	210	1.15154	0.203563	0.119842	0.461962	up	no
ENSMUSG00000016942	Tmprss6	0	0	2	1	1	1.11839	1	1	1	0	4	0.573991	-0.8009	0.568797	NA	down	no
ENSMUSG00000016946	Kctd5	175	207	190	199	189	189.977	153	227	204	196	173	1.07482	0.104099	0.474143	0.800282	up	no
ENSMUSG00000016984	Etaa1	19	46	34	23	37	38.1558	18	44	54	74	49	0.709199	-0.495737	0.106564	0.440049	down	no
ENSMUSG00000016995	Matn4	0	4	7	1	5	2.88777	0	0	6	5	3	1.27213	0.34724	0.73889	NA	up	no
ENSMUSG00000017002	Slpi	3	0	0	0	0	0.816344	0	3	2	0	0	0.71371	-0.48659	0.821505	NA	down	no
ENSMUSG00000017004	Svs5	0	0	0	0	0	0.182733	0	0	2	0	0	0.476293	-1.07008	0.734947	NA	down	no
ENSMUSG00000017007	Rbpjl	0	2	2	0	0	0.379861	0	0	0	0	0	4.3307	2.1146	0.465143	NA	up	no
ENSMUSG00000017009	Sdc4	614	624	589	450	1108	779.721	632	1095	1114	1080	724	0.769447	-0.378105	0.045666	0.309655	down	no
ENSMUSG00000017057	Il13ra1	17	41	25	28	46	33.6049	11	25	52	53	50	0.872837	-0.196216	0.597969	0.864479	down	no
ENSMUSG00000017119	Nbr1	1553	1899	1611	1423	1759	1837.14	2032	2129	1964	2164	2025	0.841636	-0.248732	0.0181615	0.191911	down	no
ENSMUSG00000017132	Cyth1	461	535	611	399	659	525.581	419	545	507	735	494	1.04659	0.0657001	0.586201	0.857297	up	no
ENSMUSG00000017144	Rnd3	45	120	113	68	135	102.994	71	108	125	124	150	0.859571	-0.218312	0.380661	0.734588	down	no
ENSMUSG00000017146	Brca1	4	1	4	4	7	5.80225	7	8	5	1	16	0.549173	-0.864668	0.233121	NA	down	no
ENSMUSG00000017167	Cntnap1	33	47	38	45	44	41.2903	28	54	45	55	31	1.04377	0.0618029	0.796569	0.941781	up	no
ENSMUSG00000017176	Nt5c3b	94	134	113	82	113	107.78	98	130	96	121	111	1.01389	0.0198995	0.902817	0.973333	up	no
ENSMUSG00000017188	Coa3	570	542	618	551	541	529.955	386	605	512	650	374	1.20841	0.273115	0.0641306	0.359114	up	no
ENSMUSG00000017195	Zpbp2	0	0	0	0	2	0.284233	0	0	0	0	1	1.58133	0.661135	0.834315	NA	up	no
ENSMUSG00000017204	Gsdma	0	2	0	5	2	1.46348	1	0	2	0	2	1.91435	0.936856	0.497318	NA	up	no
ENSMUSG00000017210	Med24	795	921	834	694	962	911.131	929	1018	983	1181	926	0.883231	-0.179137	0.0396348	0.292039	down	no
ENSMUSG00000017221	Psmd3	2331	2401	2286	2150	2159	2104.05	1584	2311	2047	2110	1757	1.23736	0.307264	0.0115162	0.151942	up	no
ENSMUSG00000017264	Exosc10	413	482	484	322	480	455.409	428	500	439	673	421	0.941337	-0.0872174	0.476231	0.801396	down	no
ENSMUSG00000017286	Glod4	222	285	244	143	299	247.511	219	287	262	293	269	0.938473	-0.0916127	0.540243	0.836521	down	no
ENSMUSG00000017288	Vps53	243	245	224	182	228	232.166	274	232	239	266	203	0.977003	-0.0335657	0.825854	0.950246	down	no
ENSMUSG00000017291	Taok1	551	724	745	500	864	758.941	730	798	961	1025	857	0.813154	-0.2984	0.0056254	0.107393	down	no
ENSMUSG00000017299	Dnttip1	146	172	132	128	111	131.423	103	184	113	116	112	1.16943	0.225801	0.286751	0.658821	up	no
ENSMUSG00000017300	Tnnc2	21	20	35	15	35	23.0575	33	23	31	14	6	1.21249	0.277969	0.509226	0.819796	up	no
ENSMUSG00000017307	Acot8	50	75	86	87	75	71.4392	62	66	70	101	52	1.14047	0.189624	0.367816	0.725403	up	no
ENSMUSG00000017309	Cd300lg	497	786	676	594	732	649.954	554	660	673	1007	469	1.04606	0.0649603	0.653464	0.884929	up	no
ENSMUSG00000017314	Mpp2	22	35	33	34	31	36.6942	35	31	40	55	56	0.757092	-0.40146	0.128727	0.474517	down	no
ENSMUSG00000017344	Vtn	144	304	326	132	345	252.521	78	379	277	336	303	0.952178	-0.0706969	0.821124	0.949517	down	no
ENSMUSG00000017376	Nlk	103	164	113	126	165	144.746	161	140	178	170	147	0.885876	-0.174823	0.275012	0.647557	down	no
ENSMUSG00000017386	Traf4	44	56	55	54	70	50.758	23	55	46	57	55	1.25869	0.33192	0.160019	0.517124	up	no
ENSMUSG00000017390	Aldoc	2	3	5	0	3	3.28824	3	2	8	3	5	0.638485	-0.647275	0.416868	NA	down	no
ENSMUSG00000017400	Stac2	1	4	2	1	0	0.975033	0	0	1	1	0	4.08278	2.02955	0.19028	NA	up	no
ENSMUSG00000017404	Rpl19	1337	1295	1438	1219	1232	1177.76	703	1258	1036	1367	986	1.31757	0.397883	0.00594965	0.11042	up	no
ENSMUSG00000017405	Nek8	5	28	32	20	22	18.7538	11	14	17	26	18	1.31016	0.38974	0.32744	0.695925	up	no
ENSMUSG00000017412	Cacnb4	16	32	22	14	31	27.0164	33	23	28	34	42	0.741273	-0.431923	0.160289	0.517124	down	no
ENSMUSG00000017417	Plxdc1	35	57	87	41	58	63.3742	21	102	86	73	92	0.783855	-0.351342	0.290792	0.662105	down	no
ENSMUSG00000017418	Arl5b	170	245	274	185	316	272.776	272	355	361	323	286	0.779346	-0.359665	0.00993009	0.143784	down	no
ENSMUSG00000017421	Zfp207	1069	1518	1306	1097	1411	1336.14	1282	1635	1399	1670	1191	0.943086	-0.0845382	0.384993	0.736475	down	no
ENSMUSG00000017428	Psmd11	2363	2466	1998	1771	2161	2194.53	2031	2285	2502	2297	2225	1.00694	0.00997185	0.93663	0.982139	up	no
ENSMUSG00000017446	C1qtnf1	14	67	50	42	59	38.2544	19	40	30	41	31	1.50789	0.59253	0.0669797	0.364158	up	no
ENSMUSG00000017453	Pipox	0	1	0	0	1	0.265165	0	0	0	1	0	1.58133	0.661138	0.814713	NA	up	no
ENSMUSG00000017466	Timp2	825	1586	1597	1027	1591	1169.8	895	996	1326	1063	1000	1.30606	0.385224	0.010757	0.146524	up	no
ENSMUSG00000017478	Zc3h18	565	629	539	467	582	531.492	378	604	489	617	504	1.14547	0.195938	0.120645	0.463235	up	no
ENSMUSG00000017485	Top2b	698	1011	870	656	857	886.778	731	1188	1005	1106	915	0.875785	-0.191352	0.105561	0.438482	down	no
ENSMUSG00000017491	Rarb	19	25	10	11	14	19.3434	14	10	22	21	48	0.71716	-0.479634	0.298214	0.668661	down	no
ENSMUSG00000017493	Igfbp4	425	906	913	478	964	674.577	433	755	741	692	620	1.18075	0.23971	0.202603	0.566749	up	no
ENSMUSG00000017499	Cdc6	9	14	12	6	7	9.51705	11	6	10	6	14	1.0551	0.0773824	0.87157	NA	up	no
ENSMUSG00000017548	Suz12	224	276	281	230	302	273.596	293	288	339	278	254	0.950567	-0.0731399	0.569255	0.849842	down	no
ENSMUSG00000017550	Atad5	16	31	45	28	20	29.0264	26	24	28	43	34	0.958365	-0.0613531	0.844301	0.957059	down	no
ENSMUSG00000017561	Crlf3	61	85	104	66	92	90.7174	98	76	97	130	114	0.831927	-0.265471	0.162447	0.51992	down	no
ENSMUSG00000017588	Krt27	0	0	0	0	0	0.163747	0	0	0	2	0	0.476293	-1.07008	0.734947	NA	down	no
ENSMUSG00000017607	Tns4	0	0	1	2	3	1.00284	0	2	0	0	2	1.52909	0.612672	0.705675	NA	up	no
ENSMUSG00000017615	Tnfaip1	778	918	901	624	884	855.884	848	868	919	1036	896	0.947095	-0.0784184	0.426322	0.766255	down	no
ENSMUSG00000017631	Abr	170	309	293	210	389	323.124	197	339	328	827	330	0.732459	-0.449179	0.0880629	0.408618	down	no
ENSMUSG00000017639	Rab11fip4	0	0	1	0	5	0.90834	0	1	0	2	1	1.51676	0.600988	0.724984	NA	up	no
ENSMUSG00000017652	Cd40	7	27	14	8	11	12.7365	7	10	15	15	17	1.09207	0.127072	0.773905	NA	up	no
ENSMUSG00000017664	Slc35c2	197	223	262	236	205	222.68	230	195	230	226	226	1.07423	0.103299	0.518263	0.823009	up	no
ENSMUSG00000017667	Zfp334	110	116	113	66	130	101.697	74	103	134	90	96	1.13286	0.179964	0.356076	0.717517	up	no
ENSMUSG00000017670	Elmo2	200	326	253	211	290	263.07	214	293	232	359	302	0.964455	-0.0522147	0.724717	0.914481	down	no
ENSMUSG00000017677	Wsb1	168	399	326	290	506	396.288	260	506	668	458	502	0.736336	-0.441564	0.0602784	0.350168	down	no
ENSMUSG00000017679	Ttpal	88	162	137	106	183	143.214	143	169	201	135	136	0.896022	-0.158395	0.391733	0.740219	down	no
ENSMUSG00000017686	Rhot1	567	745	703	549	785	691.831	623	791	785	804	677	0.959783	-0.0592191	0.495034	0.811292	down	no
ENSMUSG00000017692	Rhbdl3	171	218	165	191	242	185.651	181	197	215	159	130	1.18039	0.239264	0.169288	0.526715	up	no
ENSMUSG00000017697	Ada	5	5	15	6	12	7.77631	5	7	7	11	7	1.22655	0.294606	0.559635	NA	up	no
ENSMUSG00000017707	Serinc3	2797	4384	3656	2730	4623	3728.21	3025	4576	4958	4472	2974	0.959054	-0.0603163	0.66275	0.889569	down	no
ENSMUSG00000017713	Tha1	91	136	117	134	157	103.695	64	93	69	118	69	1.64206	0.715505	0.000137825	0.0130555	up	yes
ENSMUSG00000017715	Pgs1	265	305	285	240	258	257.293	218	233	264	266	254	1.16232	0.21701	0.0859522	0.403397	up	no
ENSMUSG00000017716	Birc5	1	2	8	4	15	6.90479	3	6	16	6	11	0.731196	-0.451671	0.506122	NA	down	no
ENSMUSG00000017718	Afmid	0	31	12	16	13	17.7162	13	19	53	10	16	0.674401	-0.568322	0.364522	0.722795	down	no
ENSMUSG00000017720	Trp53tg5	0	0	0	0	3	1.86632	6	1	8	0	1	0.180884	-2.46687	0.108635	NA	down	no
ENSMUSG00000017721	Pigt	262	258	255	167	288	258.467	228	301	252	316	294	0.933047	-0.0999783	0.492418	0.810473	down	no
ENSMUSG00000017723	Wfdc2	0	0	0	0	3	0.465219	0	0	1	0	1	1.42493	0.510889	0.83581	NA	up	no
ENSMUSG00000017724	Etv4	23	11	48	6	28	23.7806	14	26	34	29	26	0.944846	-0.0818496	0.851013	0.95859	down	no
ENSMUSG00000017734	Dbndd2	70	67	86	79	93	83.2316	90	67	109	112	70	0.940024	-0.0892302	0.648215	0.88402	down	no
ENSMUSG00000017737	Mmp9	6	13	41	12	17	12.0144	6	11	12	1	3	2.76633	1.46797	0.0160898	NA	up	yes
ENSMUSG00000017740	Slc12a5	5	31	20	13	42	22.0363	18	23	19	30	28	0.958348	-0.0613784	0.879753	0.969481	down	no
ENSMUSG00000017747	Ghdc	147	145	160	127	160	143.743	118	113	159	182	143	1.10195	0.140055	0.350658	0.714419	up	no
ENSMUSG00000017754	Pltp	60	113	102	66	149	96.2839	70	70	88	179	101	1.01789	0.0255776	0.919603	0.976431	up	no
ENSMUSG00000017756	Slc12a7	131	251	198	130	245	181.18	110	209	212	254	131	1.10553	0.144743	0.466461	0.795645	up	no
ENSMUSG00000017760	Ctsa	970	893	1142	867	1012	940.373	845	854	884	1179	841	1.13295	0.180078	0.128759	0.474517	up	no
ENSMUSG00000017764	Zswim1	69	74	70	36	66	63.3261	39	79	46	60	100	1.01491	0.0213461	0.940689	0.983789	up	no
ENSMUSG00000017765	Slc12a4	121	228	212	160	261	183.596	102	147	142	373	158	1.1477	0.19874	0.439796	0.776052	up	no
ENSMUSG00000017767	Spata25	0	0	5	1	0	1.07865	0	0	0	2	3	1.25897	0.332243	0.855326	NA	up	no
ENSMUSG00000017774	Myo1c	736	1053	920	701	1208	922.861	740	991	1058	1215	821	1.01125	0.0161428	0.886418	0.969696	up	no
ENSMUSG00000017776	Crk	638	790	894	575	1022	870.311	750	966	1067	1126	1062	0.827168	-0.273747	0.0272871	0.239297	down	no
ENSMUSG00000017778	Cox7c	8154	8815	9553	7810	9819	7958.63	4551	9788	7344	9654	5356	1.29919	0.377607	0.0185667	0.194297	up	no
ENSMUSG00000017781	Pitpna	2463	2616	3007	2771	2518	2392.48	1782	3013	2465	1586	1696	1.35015	0.433119	0.0237996	0.223058	up	no
ENSMUSG00000017801	Mlx	126	141	173	136	182	167.726	152	219	203	196	176	0.847229	-0.239176	0.0872671	0.406024	down	no
ENSMUSG00000017802	Retreg3	676	686	747	583	810	739.396	805	747	850	822	739	0.930549	-0.103846	0.351944	0.714817	down	no
ENSMUSG00000017817	Jph2	9709	9153	10478	8895	7360	8297.55	8313	7487	6647	7089	7305	1.31074	0.390382	0.0231782	0.218888	up	no
ENSMUSG00000017830	Dhx58	9	29	31	20	28	21.0414	18	19	28	18	15	1.24446	0.315522	0.354569	0.716251	up	no
ENSMUSG00000017831	Rab5a	522	745	596	508	603	629.698	700	760	565	714	643	0.922176	-0.116885	0.3963	0.743799	down	no
ENSMUSG00000017832	Hspb9	0	2	0	1	1	0.821614	1	0	0	0	3	0.968284	-0.0464982	0.978746	NA	down	no
ENSMUSG00000017837	Nkiras2	234	207	210	154	211	195.449	166	201	172	208	202	1.13513	0.182862	0.239156	0.608992	up	no
ENSMUSG00000017843	Ppp2r5c	818	945	739	714	895	854.517	819	852	823	982	1023	0.964145	-0.0526786	0.687852	0.898556	down	no
ENSMUSG00000017858	Ift52	171	209	193	175	165	187.009	192	157	199	215	204	1.00046	0.000656586	0.996627	0.999042	up	no
ENSMUSG00000017861	Mybl2	7	5	19	12	11	8.91554	9	1	11	12	3	1.61518	0.691697	0.24093	NA	up	no
ENSMUSG00000017868	Sgk2	0	0	0	0	1	0.0896203	0	0	0	0	0	1.58132	0.661132	0.834316	NA	up	no
ENSMUSG00000017897	Eya2	8	43	20	11	31	19.9427	4	24	24	38	9	1.21813	0.284665	0.571735	0.851319	up	no
ENSMUSG00000017929	B4galt5	137	123	203	116	166	138.686	96	123	100	146	187	1.19949	0.262415	0.239485	0.609468	up	no
ENSMUSG00000017943	Gdap1l1	0	1	0	0	1	0.687899	0	1	0	5	0	0.402974	-1.31124	0.515415	NA	down	no
ENSMUSG00000017969	Ptgis	19	33	8	6	21	18.8454	15	18	35	21	18	0.852989	-0.229401	0.592401	0.861089	down	no
ENSMUSG00000017978	Cadps2	2	13	4	3	13	9.82802	14	12	21	6	13	0.532042	-0.910387	0.10338	NA	down	no
ENSMUSG00000017999	Ddx27	250	311	300	236	237	263.728	233	270	268	351	216	1.06652	0.0929155	0.491012	0.810228	up	no
ENSMUSG00000018001	Cyth3	107	370	230	180	458	267.765	164	255	314	355	342	0.967815	-0.0471972	0.865113	0.963157	down	no
ENSMUSG00000018008	Cyth4	21	43	81	43	62	41.9903	29	26	45	40	38	1.4652	0.551093	0.0690061	0.369301	up	no
ENSMUSG00000018012	Rac3	7	15	24	13	15	12.8409	8	13	14	17	6	1.35933	0.442894	0.284602	NA	up	no
ENSMUSG00000018040	Rrp7a	186	220	259	216	194	215.206	185	238	211	251	210	1.04629	0.0652803	0.646231	0.882811	up	no
ENSMUSG00000018042	Cyb5r3	447	613	551	410	552	526.01	376	488	587	792	561	0.979789	-0.0294572	0.831255	0.952139	down	no
ENSMUSG00000018068	Ints2	34	61	29	41	67	50.6051	54	41	76	66	48	0.856445	-0.223568	0.387794	0.737869	down	no
ENSMUSG00000018076	Med13l	428	547	386	396	641	532.092	518	613	650	608	615	0.837684	-0.255523	0.0605041	0.350168	down	no
ENSMUSG00000018102	Hist1h2bc	789	869	941	928	869	779.356	431	811	612	994	624	1.37523	0.45967	0.00536841	0.104797	up	no
ENSMUSG00000018126	Baiap2l2	64	47	42	46	36	54.1205	9	44	48	107	107	0.826948	-0.274131	0.537876	0.835462	down	no
ENSMUSG00000018143	Mafk	639	689	433	386	791	571.935	406	467	486	760	750	1.0804	0.111563	0.602508	0.866816	up	no
ENSMUSG00000018160	Med1	498	646	681	492	666	655.447	718	744	853	808	561	0.854145	-0.227447	0.0454262	0.309491	down	no
ENSMUSG00000018166	Erbb3	54	44	62	25	70	71.6759	74	79	82	156	96	0.555976	-0.846906	0.000756591	0.0358099	down	yes
ENSMUSG00000018167	Stard3	353	298	285	297	215	247.457	203	171	150	257	220	1.55847	0.640126	0.00305791	0.07805	up	yes
ENSMUSG00000018168	Ikzf3	0	0	0	1	1	0.541393	3	0	0	0	0	0.648641	-0.624508	0.794254	NA	down	no
ENSMUSG00000018169	Mfng	66	128	91	46	82	73.8611	49	59	95	100	45	1.26087	0.334415	0.188067	0.548803	up	no
ENSMUSG00000018171	Vmp1	986	1064	1263	807	1072	1144.42	1276	1549	1407	1177	980	0.854877	-0.226211	0.125771	0.471026	down	no
ENSMUSG00000018189	Uchl5	362	405	568	417	412	422.262	460	457	486	372	303	1.09819	0.135131	0.450198	0.78352	up	no
ENSMUSG00000018196	Glrx2	479	543	514	492	523	546.073	640	535	666	712	417	0.91587	-0.126785	0.37818	0.733829	down	no
ENSMUSG00000018199	Trove2	51	94	96	56	111	84.5421	75	68	87	135	97	0.92526	-0.11207	0.603321	0.86741	down	no
ENSMUSG00000018209	Stk4	109	172	116	99	168	151.05	121	183	200	208	173	0.792112	-0.336224	0.0373502	0.283647	down	no
ENSMUSG00000018217	Pmp22	176	578	1674	262	779	734.35	268	513	477	2445	718	0.846192	-0.240943	0.723512	0.913763	down	no
ENSMUSG00000018238	Gdf9	0	6	5	4	4	4.8163	5	5	4	15	3	0.638145	-0.648043	0.356016	NA	down	no
ENSMUSG00000018239	Zcchc10	88	95	122	100	116	98.0121	79	81	96	122	92	1.18002	0.238817	0.145005	0.499548	up	no
ENSMUSG00000018263	Tbx5	0	4	1	0	2	1.40603	0	0	2	7	0	0.856186	-0.224004	0.884114	NA	down	no
ENSMUSG00000018286	Psmb6	2765	2842	3376	2667	2655	2552.11	1768	2779	2197	2695	1939	1.34973	0.432673	0.000960222	0.0402802	up	no
ENSMUSG00000018287	Spag7	1110	1076	1243	1158	1130	1101.68	996	1254	1023	1107	950	1.14351	0.193464	0.141427	0.493568	up	no
ENSMUSG00000018293	Pfn1	2424	2562	4212	2769	3118	2728.16	2311	2577	3260	2213	2025	1.28548	0.362306	0.0334509	0.266668	up	no
ENSMUSG00000018322	Tomm34	204	205	239	170	234	201.309	137	166	225	300	173	1.13125	0.177916	0.27143	0.642904	up	no
ENSMUSG00000018326	Ywhab	536	823	708	486	817	684.52	682	711	849	746	611	0.978172	-0.0318399	0.795872	0.941781	down	no
ENSMUSG00000018334	Ksr1	3050	3898	3215	3320	4842	4327.48	3632	5675	7481	4780	4312	0.751006	-0.413104	0.0130688	0.164306	down	no
ENSMUSG00000018339	Gpx3	6985	7169	11803	6186	7051	8133.89	8909	11778	5998	11986	4858	0.959745	-0.0592771	0.800313	0.943308	down	no
ENSMUSG00000018340	Anxa6	2184	2050	2070	1604	1894	2031.35	2160	2273	1815	2431	1958	0.978304	-0.0316449	0.819104	0.94874	down	no
ENSMUSG00000018341	Il12rb2	8	18	22	7	15	13.188	9	11	25	11	10	1.10717	0.146875	0.735538	NA	up	no
ENSMUSG00000018347	Zkscan6	54	47	60	29	68	60.0734	74	60	70	81	68	0.765499	-0.385528	0.0780956	0.38748	down	no
ENSMUSG00000018362	Kpna2	237	289	377	190	299	267.963	215	265	258	269	315	1.0991	0.136324	0.40921	0.754155	up	no
ENSMUSG00000018363	Smurf2	294	568	351	323	458	426.196	354	482	439	611	480	0.88842	-0.170686	0.269218	0.640353	down	no
ENSMUSG00000018372	Cep95	126	181	182	154	173	177.853	189	172	276	224	134	0.871709	-0.198082	0.25564	0.626925	down	no
ENSMUSG00000018377	Vezf1	965	1030	1248	937	1135	1117.94	1154	1156	1203	1370	1107	0.939055	-0.0907178	0.361656	0.720913	down	no
ENSMUSG00000018378	Cuedc1	1427	1350	1636	1388	1468	1486.58	1300	1439	1454	2200	1396	1.00573	0.00823882	0.948805	0.985307	up	no
ENSMUSG00000018379	Srsf1	889	1293	1556	1274	1591	1510.38	1800	1540	1919	2301	1261	0.792406	-0.335687	0.0292365	0.248811	down	no
ENSMUSG00000018381	Abi3	9	13	5	9	16	9.12571	3	4	5	19	11	1.33802	0.420098	0.443574	NA	up	no
ENSMUSG00000018387	Shroom1	15	12	6	8	4	11.9525	17	13	16	14	14	0.651756	-0.617596	0.170985	NA	down	no
ENSMUSG00000018395	Kif3a	76	92	77	68	93	89.3918	90	107	109	125	74	0.854909	-0.226157	0.166478	0.523924	down	no
ENSMUSG00000018398	2023-09-08	233	506	433	338	601	419.208	307	467	533	509	383	1.0051	0.00734205	0.967241	0.99168	up	no
ENSMUSG00000018401	Mtmr4	263	290	242	195	234	234.267	187	179	262	318	204	1.14278	0.19255	0.227155	0.595305	up	no
ENSMUSG00000018405	Mrm1	66	84	112	80	110	90.2112	66	82	122	136	68	1.02138	0.0305147	0.880104	0.969481	up	no
ENSMUSG00000018411	Mapt	862	1098	962	837	911	1015.6	861	920	1357	1394	1123	0.882908	-0.179665	0.160845	0.517247	down	no
ENSMUSG00000018412	Kansl1	310	462	311	247	430	378.524	290	417	455	511	440	0.878767	-0.186447	0.214821	0.581908	down	no
ENSMUSG00000018415	Gid4	1233	1468	1334	1215	1089	1310.12	1664	1311	1221	1487	1110	0.986607	-0.0194532	0.90674	0.973702	down	no
ENSMUSG00000018417	Myo1b	169	392	282	272	473	324.945	225	379	398	455	306	0.948275	-0.0766233	0.70272	0.906041	down	no
ENSMUSG00000018425	Dhx40	321	392	277	241	281	293.355	309	275	290	286	272	1.11171	0.152781	0.3461	0.710817	up	no
ENSMUSG00000018427	Ypel2	112	223	99	125	192	196.11	152	225	361	253	273	0.62563	-0.676617	0.00379767	0.087431	down	yes
ENSMUSG00000018428	Akap1	715	760	758	495	819	766.82	530	698	821	1411	874	0.880772	-0.183159	0.315668	0.685176	down	no
ENSMUSG00000018433	Nol11	160	191	146	104	154	172.741	169	256	169	203	199	0.798126	-0.325312	0.0691044	0.369301	down	no
ENSMUSG00000018442	Derl2	229	341	342	278	368	318.093	283	304	389	399	306	0.979741	-0.0295273	0.799978	0.943302	down	no
ENSMUSG00000018446	C1qbp	1028	905	1033	991	848	900.751	897	945	770	1014	579	1.23026	0.298959	0.0840073	0.40094	up	no
ENSMUSG00000018449	Rpain	204	220	227	174	270	212.18	176	232	257	214	177	1.09637	0.132737	0.323157	0.692159	up	no
ENSMUSG00000018451	6330403K07Rik	0	2	6	2	5	4.25908	1	12	5	7	5	0.523768	-0.933001	0.233499	NA	down	no
ENSMUSG00000018459	Slc13a3	0	6	3	2	6	3.12196	3	1	3	2	6	1.12749	0.173112	0.838239	NA	up	no
ENSMUSG00000018470	Kcnab3	0	2	3	0	1	1.84437	4	1	4	2	2	0.465265	-1.10388	0.303831	NA	down	no
ENSMUSG00000018474	Chd3	60	179	147	122	234	154.707	102	150	174	237	195	0.90231	-0.148305	0.563856	0.847192	down	no
ENSMUSG00000018476	Kdm6b	355	432	431	365	539	420.35	246	326	409	651	539	1.04383	0.0618815	0.755611	0.926058	up	no
ENSMUSG00000018479	1700125H20Rik	0	0	0	0	0	0.17324	0	0	1	1	0	0.476293	-1.07008	0.734947	NA	down	no
ENSMUSG00000018481	Appbp2	247	347	371	332	436	389.726	419	389	526	507	393	0.818168	-0.289531	0.0284951	0.245016	down	no
ENSMUSG00000018486	Wnt9b	0	1	0	0	2	1.35282	2	0	3	2	4	0.271887	-1.87892	0.1777	NA	down	no
ENSMUSG00000018500	Adora2b	4	14	7	12	26	10.9521	3	15	2	24	8	1.29991	0.378413	0.540905	NA	up	no
ENSMUSG00000018501	Ncor1	1187	1462	1338	959	1508	1361.2	1348	1418	1379	1831	1412	0.920525	-0.119471	0.229054	0.598242	down	no
ENSMUSG00000018507	Trpv2	18	41	26	17	56	27.6576	19	28	34	18	27	1.28256	0.359022	0.29601	0.666627	up	no
ENSMUSG00000018509	Cenpv	232	239	325	172	246	213.028	159	164	172	247	198	1.36727	0.4513	0.00568225	0.108312	up	no
ENSMUSG00000018537	Pcgf2	54	63	53	42	84	54.7966	25	29	84	66	61	1.18843	0.249056	0.403644	0.750739	up	no
ENSMUSG00000018541	Cwc25	212	289	288	278	302	288.824	313	318	369	339	218	0.932868	-0.100255	0.496531	0.811609	down	no
ENSMUSG00000018543	1700001P01Rik	0	1	0	5	4	1.82315	1	0	5	0	2	1.33736	0.419386	0.757001	NA	up	no
ENSMUSG00000018547	Pip4k2b	825	858	710	678	650	774.427	852	693	794	882	819	0.978634	-0.0311591	0.842626	0.956385	down	no
ENSMUSG00000018548	Trim37	78	83	111	109	105	106.134	100	113	102	154	119	0.882949	-0.179599	0.320902	0.690259	down	no
ENSMUSG00000018554	Ybx2	109	128	157	164	130	156.961	151	176	184	292	113	0.819513	-0.287161	0.17318	0.531404	down	no
ENSMUSG00000018559	Ctdnep1	1206	913	1575	1067	1146	1135.2	1278	1062	1171	1200	768	1.14613	0.196776	0.290343	0.661806	up	no
ENSMUSG00000018565	Elp5	264	249	327	275	316	291.826	276	269	311	409	260	1.00429	0.00618088	0.963864	0.990197	up	no
ENSMUSG00000018566	Slc2a4	7459	6699	9109	6485	8277	7804.97	7548	7653	9932	8142	7462	0.988733	-0.0163464	0.89804	0.97275	down	no
ENSMUSG00000018567	Gabarap	1929	1792	2235	1679	1691	1847.97	1908	1724	2003	2270	1387	1.07484	0.104116	0.473572	0.799789	up	no
ENSMUSG00000018569	Cldn7	0	0	1	0	3	0.837705	0	3	0	1	1	0.799724	-0.322425	0.851344	NA	down	no
ENSMUSG00000018570	2810408A11Rik	2	1	8	8	9	6.05435	3	5	6	11	9	0.884189	-0.177574	0.781238	NA	down	no
ENSMUSG00000018572	Phf23	407	428	479	339	484	384.478	272	316	417	463	297	1.29353	0.371312	0.00257724	0.0706993	up	no
ENSMUSG00000018574	Acadvl	1573	1403	1169	679	1246	1345.91	1324	1544	892	2151	1673	0.850437	-0.233723	0.314054	0.683591	down	no
ENSMUSG00000018581	Dnah11	0	1	0	0	0	0.093671	0	0	0	0	0	1.58132	0.661132	0.834316	NA	up	no
ENSMUSG00000018583	G3bp1	1414	1394	1371	1033	1540	1455.74	1474	1525	1632	1896	1480	0.89382	-0.161943	0.117246	0.458297	down	no
ENSMUSG00000018585	Atox1	222	297	319	244	340	257.829	143	322	261	283	196	1.25746	0.330518	0.0492512	0.321108	up	no
ENSMUSG00000018593	Sparc	2457	5911	5480	3507	8385	4769.22	3182	4357	4807	4886	5982	1.13342	0.180688	0.430616	0.770145	up	no
ENSMUSG00000018595	Glra4	0	3	4	0	1	1.23606	1	1	3	0	0	1.60872	0.685914	0.631992	NA	up	no
ENSMUSG00000018599	Mief2	785	646	751	611	933	783.523	755	640	837	1033	931	0.94132	-0.0872428	0.571754	0.851319	down	no
ENSMUSG00000018604	Tbx3	60	83	93	86	185	106.224	80	93	103	225	97	0.904785	-0.144352	0.606938	0.86841	down	no
ENSMUSG00000018648	Dusp14	35	26	55	33	35	48.0779	53	58	67	84	46	0.640982	-0.641645	0.00865812	0.134298	down	yes
ENSMUSG00000018651	Tada2a	233	245	276	174	285	259.258	331	248	364	265	202	0.899932	-0.152112	0.408083	0.7533	down	no
ENSMUSG00000018654	Ikzf1	6	6	9	7	15	6.70228	9	3	7	2	3	1.83198	0.873401	0.140002	NA	up	no
ENSMUSG00000018656	Tcaf3	0	0	2	0	0	0.379384	0	0	0	1	1	1.06	0.0840677	0.973976	NA	up	no
ENSMUSG00000018659	Pnpo	105	71	109	94	101	99.4886	152	105	84	119	54	0.990882	-0.0132153	0.961355	0.989228	down	no
ENSMUSG00000018661	Cog1	268	315	278	229	300	274.96	213	334	226	317	300	1.05865	0.0822235	0.579406	0.855102	up	no
ENSMUSG00000018666	Cbx1	631	613	676	538	700	636.016	619	658	696	679	602	1.02691	0.0383056	0.719903	0.91283	up	no
ENSMUSG00000018669	Cdk5rap3	329	295	423	327	348	308.61	263	292	271	288	255	1.33548	0.417363	0.003548	0.0837017	up	no
ENSMUSG00000018672	Copz2	287	371	352	313	343	310.283	283	278	317	337	248	1.2081	0.272745	0.0153498	0.177187	up	no
ENSMUSG00000018677	Slc25a39	417	382	502	342	427	407.559	386	355	380	530	395	1.07621	0.105961	0.442337	0.778387	up	no
ENSMUSG00000018678	Sp2	129	147	126	101	145	137.703	108	133	118	200	191	0.915912	-0.126719	0.507679	0.818585	down	no
ENSMUSG00000018697	Aatf	129	142	167	138	143	142.461	131	156	127	177	128	1.06457	0.0902737	0.539769	0.836517	up	no
ENSMUSG00000018707	Dync1h1	2194	2508	1632	1637	2142	1941.19	1633	1850	1780	2391	1835	1.13633	0.184384	0.184704	0.544348	up	no
ENSMUSG00000018727	Cpsf4l	5	5	13	10	12	11.0374	13	13	12	15	14	0.70703	-0.500158	0.239089	NA	down	no
ENSMUSG00000018733	Pex12	180	256	239	186	231	223.17	209	240	285	240	198	0.983775	-0.0236	0.853711	0.959401	down	no
ENSMUSG00000018736	Ndel1	956	1009	917	782	1101	960.516	967	913	986	1057	995	1.02068	0.029529	0.792346	0.941686	up	no
ENSMUSG00000018740	Slc25a35	29	34	24	26	47	36.8157	45	43	31	49	45	0.786235	-0.346967	0.182938	0.542142	down	no
ENSMUSG00000018750	Zbtb4	351	541	380	281	550	455.564	451	411	493	611	578	0.860786	-0.216273	0.182607	0.541449	down	no
ENSMUSG00000018752	Tnfsfm13	5	7	0	5	6	3.95366	3	2	5	1	5	1.50285	0.587701	0.456291	NA	up	no
ENSMUSG00000018761	Mpdu1	113	163	171	104	178	141.548	130	131	198	154	103	1.07052	0.0983095	0.574458	0.852448	up	no
ENSMUSG00000018765	Fxr2	1977	2055	1920	1702	1687	1804.87	1727	1792	1638	2050	1574	1.1352	0.182943	0.149433	0.506814	up	no
ENSMUSG00000018770	Atp5g3	8345	6685	8298	6286	7833	7231.35	6489	7371	6398	9522	5755	1.13242	0.179411	0.194864	0.557286	up	no
ENSMUSG00000018774	Cd68	22	24	70	24	54	36.59	28	24	69	41	22	1.10851	0.148622	0.695915	0.903377	up	no
ENSMUSG00000018796	Acsl1	2784	2966	3273	1742	2423	2986.65	3443	2853	2315	5391	3240	0.813246	-0.298236	0.140278	0.492254	down	no
ENSMUSG00000018800	Abca5	110	127	93	77	126	142.435	159	219	149	252	149	0.610835	-0.711144	7.05e-05	0.00827592	down	yes
ENSMUSG00000018809	Smyd4	79	80	83	40	78	78.2528	78	70	63	109	113	0.871121	-0.199055	0.407139	0.752868	down	no
ENSMUSG00000018819	Lsp1	514	726	756	668	715	594.175	457	462	687	598	419	1.37159	0.455854	0.000788463	0.0359449	up	no
ENSMUSG00000018820	Zfyve27	274	375	322	304	309	323.455	270	352	355	362	345	0.998451	-0.00223656	0.985419	0.996146	down	no
ENSMUSG00000018821	Avpi1	123	86	125	97	86	93.2874	78	87	73	80	91	1.34742	0.4302	0.0477406	0.315785	up	no
ENSMUSG00000018822	Sfrp5	5	11	67	14	39	34.9066	10	32	18	162	25	0.6092	-0.715012	0.39124	0.739932	down	no
ENSMUSG00000018830	Myh11	368	1076	632	449	767	719.309	386	636	1037	1219	905	0.830425	-0.268079	0.298509	0.668796	down	no
ENSMUSG00000018841	Rad51d	43	72	45	36	50	48.0395	40	62	46	38	53	1.07419	0.103252	0.677184	0.895384	up	no
ENSMUSG00000018844	Fndc8	4	6	13	19	13	15.9318	22	30	36	6	11	0.554714	-0.850184	0.116438	NA	down	no
ENSMUSG00000018845	Unc45b	4222	4980	3237	3731	3474	3616.71	3411	3547	3792	3109	2643	1.26735	0.341809	0.0439867	0.304471	up	no
ENSMUSG00000018846	Pank3	391	553	363	280	602	447.875	365	535	480	561	451	0.959781	-0.0592227	0.709934	0.90937	down	no
ENSMUSG00000018848	Rars	779	824	864	662	738	818.46	944	948	926	792	748	0.934624	-0.0975416	0.500926	0.814295	down	no
ENSMUSG00000018849	Wwc1	0	0	0	0	0	0.41886	0	0	1	4	0	0.220622	-2.18035	0.443021	NA	down	no
ENSMUSG00000018858	Mrpl58	322	274	351	281	263	279.512	238	290	252	335	203	1.21902	0.285726	0.0747251	0.383325	up	no
ENSMUSG00000018861	Fdxr	97	45	94	71	97	68.1058	43	54	53	79	50	1.56463	0.645825	0.00980392	0.143189	up	yes
ENSMUSG00000018868	Pnpla5	0	0	0	0	1	0.585817	2	0	3	0	0	0.284085	-1.8156	0.423694	NA	down	no
ENSMUSG00000018882	Mrpl45	641	556	757	549	616	647.841	709	681	656	778	581	0.973515	-0.0387246	0.781143	0.937266	down	no
ENSMUSG00000018893	Mb	18356	14445	12514	7694	13683	18044.5	13304	13888	14603	67075	15175	0.608351	-0.717025	0.126073	0.471361	down	no
ENSMUSG00000018899	Irf1	103	170	210	123	222	156.119	123	134	209	218	97	1.12269	0.166957	0.430576	0.770145	up	no
ENSMUSG00000018900	Slc22a5	77	104	119	93	132	112.547	137	102	95	140	138	0.893329	-0.162736	0.403706	0.750739	down	no
ENSMUSG00000018906	P4ha2	305	454	442	384	743	466.155	415	452	669	538	374	0.996353	-0.00527077	0.977187	0.994253	down	no
ENSMUSG00000018907	Alox12e	0	0	0	0	0	0.706181	2	0	3	0	2	0.134013	-2.89955	0.163856	NA	down	no
ENSMUSG00000018909	Arrb1	255	409	381	306	528	395.308	267	389	528	372	588	0.909351	-0.137091	0.518004	0.822958	down	no
ENSMUSG00000018919	Tm4sf5	0	0	1	0	0	0.207308	1	0	0	0	0	1.06	0.0840623	0.978782	NA	up	no
ENSMUSG00000018920	Cxcl16	7	16	16	19	44	22.0027	9	11	48	20	37	0.843989	-0.244703	0.628235	0.876125	down	no
ENSMUSG00000018921	Pelp1	344	291	252	206	231	256.547	281	263	224	226	236	1.13814	0.186682	0.354576	0.716251	up	no
ENSMUSG00000018923	Med11	54	54	64	53	72	60.4492	36	60	44	113	69	0.995243	-0.00687987	0.978692	0.994805	down	no
ENSMUSG00000018924	Alox15	3	0	0	0	1	0.741484	2	0	0	1	0	1.43991	0.525974	0.79065	NA	up	no
ENSMUSG00000018925	Heatr9	0	0	1	0	4	0.546107	0	0	1	0	0	3.51197	1.81228	0.43565	NA	up	no
ENSMUSG00000018927	Ccl6	61	105	152	107	144	96.8226	71	58	156	84	49	1.43957	0.525642	0.0701183	0.371996	up	no
ENSMUSG00000018930	Ccl4	0	0	0	0	0	0.0913663	0	0	1	0	0	0.710541	-0.49301	0.87605	NA	down	no
ENSMUSG00000018931	Natd1	133	144	120	99	157	133.723	103	121	117	155	201	0.983948	-0.0233458	0.910734	0.974033	down	no
ENSMUSG00000018932	Map2k3	2903	2401	1999	2302	3572	2675.41	2869	2636	2848	2535	2770	1.01431	0.0205019	0.906022	0.973702	up	no
ENSMUSG00000018965	Ywhah	582	750	657	541	979	709.867	595	817	778	829	706	0.989318	-0.0154943	0.897815	0.97275	down	no
ENSMUSG00000018974	Sart3	222	286	322	214	289	258.191	162	256	298	317	265	1.09191	0.12686	0.382856	0.735784	up	no
ENSMUSG00000018983	E2f2	25	6	25	15	22	20.5453	42	15	10	3	35	0.885527	-0.175392	0.771181	0.934074	down	no
ENSMUSG00000018986	Slfn3	13	20	15	9	21	15.3711	21	4	27	9	16	1.0353	0.0500498	0.915175	NA	up	no
ENSMUSG00000018995	Nars2	55	64	88	63	87	75.3724	83	69	78	106	73	0.921596	-0.117794	0.530215	0.830907	down	no
ENSMUSG00000018999	Slc35b4	140	188	177	120	157	159.394	184	124	195	172	153	0.989685	-0.0149584	0.930776	0.980456	down	no
ENSMUSG00000019027	Dnah1	3	1	4	7	6	3.43418	1	4	0	4	4	1.75022	0.807536	0.335096	NA	up	no
ENSMUSG00000019039	Dalrd3	139	169	146	156	187	143.015	92	150	111	181	117	1.31167	0.391404	0.0169874	0.187783	up	no
ENSMUSG00000019054	Fis1	1348	1218	1732	1328	1393	1254.59	923	1233	1033	1459	965	1.34398	0.426508	0.00174533	0.056254	up	no
ENSMUSG00000019055	Plod1	514	762	627	549	929	666.911	515	667	770	797	675	1.03885	0.0549891	0.66443	0.890376	up	no
ENSMUSG00000019066	Rab3d	41	93	65	31	71	61.2205	55	73	66	60	71	0.954102	-0.0677838	0.782534	0.938057	down	no
ENSMUSG00000019080	Mfsd3	113	90	123	92	114	105.415	77	123	108	114	109	1.06797	0.0948773	0.590308	0.86006	up	no
ENSMUSG00000019082	Slc25a22	134	197	250	110	227	207.433	245	181	159	436	203	0.789284	-0.341383	0.167794	0.524669	down	no
ENSMUSG00000019087	Atp6ap1	1357	1712	1582	1131	1806	1627.95	1864	1764	1885	1797	1596	0.889278	-0.169293	0.137376	0.486917	down	no
ENSMUSG00000019088	Dnase1l1	2298	2321	2135	1955	2300	2072.57	2055	2344	2152	1688	1513	1.19296	0.254547	0.102918	0.434241	up	no
ENSMUSG00000019102	Aldh3a1	0	7	4	1	2	3.14345	6	2	5	6	0	0.756583	-0.40243	0.668099	NA	down	no
ENSMUSG00000019122	Ccl9	57	83	104	62	117	62.8847	26	31	80	48	34	2.04191	1.02992	0.000206841	0.0172261	up	yes
ENSMUSG00000019124	Scrn1	25	36	47	31	40	31.6454	20	30	31	36	26	1.32719	0.408373	0.104452	0.435991	up	no
ENSMUSG00000019132	BC005537	2388	2343	2134	2188	2458	2301.93	2192	2265	3158	2412	1668	1.05457	0.0766613	0.612782	0.870623	up	no
ENSMUSG00000019139	Isyna1	53	110	95	59	126	76.2533	21	88	67	82	84	1.35696	0.440383	0.14374	0.497198	up	no
ENSMUSG00000019143	Hars2	280	368	386	272	412	353.255	330	392	425	424	309	0.96393	-0.0529992	0.624627	0.8744	down	no
ENSMUSG00000019158	Tmem160	432	340	486	424	220	305.194	137	342	153	315	180	1.86413	0.898506	0.0013761	0.0478318	up	yes
ENSMUSG00000019173	Rab5c	492	550	599	452	652	529.577	386	533	553	661	505	1.10661	0.146142	0.16154	0.518479	up	no
ENSMUSG00000019178	Styxl1	0	0	0	1	0	0.213866	0	1	0	0	0	1.06	0.0840623	0.978782	NA	up	no
ENSMUSG00000019179	Mdh2	11492	9659	10137	8969	10090	9657.2	7895	10117	8190	12722	8054	1.15757	0.211099	0.131287	0.478295	up	no
ENSMUSG00000019188	H13	456	467	473	379	557	446.332	332	450	414	532	459	1.13205	0.178933	0.129903	0.476385	up	no
ENSMUSG00000019189	Rnf145	101	198	209	121	222	164.845	134	152	188	187	175	1.05874	0.0823475	0.642387	0.881879	up	no
ENSMUSG00000019194	Scn1b	4259	3829	4681	4354	4179	4167.07	4000	3835	3691	5121	3876	1.11203	0.153192	0.257519	0.628263	up	no
ENSMUSG00000019210	Atp6v1e1	1140	1170	1321	902	1319	1218.5	1175	1395	1215	1508	1205	0.951821	-0.0712372	0.484725	0.805322	down	no
ENSMUSG00000019214	Chtf18	7	8	10	4	10	6.59114	2	6	1	17	4	1.42098	0.506882	0.43083	NA	up	no
ENSMUSG00000019230	Lhx9	0	0	0	0	3	1.02116	0	2	5	0	1	0.376208	-1.4104	0.442529	NA	down	no
ENSMUSG00000019232	Etnppl	0	0	5	0	0	0.481297	0	0	0	0	0	5.46374	2.44989	0.429102	NA	up	no
ENSMUSG00000019235	Rps6kl1	54	102	96	73	126	90.5459	69	97	122	120	73	0.989654	-0.0150034	0.939786	0.98342	down	no
ENSMUSG00000019254	Ppp1r12c	474	602	658	512	954	608.243	454	535	747	804	494	1.11698	0.159598	0.313117	0.682858	up	no
ENSMUSG00000019256	Ahr	35	62	67	58	57	63.2595	54	62	63	151	47	0.806067	-0.311028	0.266363	0.638334	down	no
ENSMUSG00000019261	Map1s	213	248	285	194	264	205.323	115	194	125	205	227	1.46614	0.55202	0.00421219	0.0926756	up	no
ENSMUSG00000019278	Dpep1	284	637	594	360	791	433.218	213	432	459	313	357	1.55187	0.634003	0.00524308	0.103601	up	yes
ENSMUSG00000019295	Tmem129	137	139	157	134	182	143.455	86	132	156	205	134	1.12944	0.175603	0.300606	0.670943	up	no
ENSMUSG00000019297	Nop9	204	193	235	150	175	191.786	181	181	172	270	179	1.03986	0.0563835	0.729824	0.916545	up	no
ENSMUSG00000019301	Hsd17b1	5	12	11	17	6	7.91314	6	0	4	5	11	2.06539	1.04641	0.110733	NA	up	no
ENSMUSG00000019302	Atp6v0a1	859	1028	894	895	975	952.677	1009	988	1048	984	902	0.996634	-0.00486436	0.966819	0.991673	down	no
ENSMUSG00000019303	Psmc3ip	22	17	23	25	21	21.6346	17	33	16	25	18	1.06498	0.0908283	0.78106	0.937257	up	no
ENSMUSG00000019312	Grb7	2	0	1	1	2	1.35737	0	5	1	2	0	0.831959	-0.265416	0.83789	NA	down	no
ENSMUSG00000019320	Noxo1	2	1	6	4	5	2.79547	0	1	1	7	2	1.81903	0.86317	0.353064	NA	up	no
ENSMUSG00000019326	Aoc3	44	243	117	53	139	117.048	110	93	171	113	126	0.981315	-0.0272124	0.935701	0.981995	down	no
ENSMUSG00000019338	Zfp687	162	141	170	110	179	154.062	155	134	139	176	186	1.01276	0.0182899	0.917807	0.976011	up	no
ENSMUSG00000019359	Gdpd2	0	0	0	0	0	0.196359	0	0	1	0	1	0.476293	-1.07008	0.734947	NA	down	no
ENSMUSG00000019362	D8Ertd738e	1230	1118	1395	1214	1054	1099.3	667	1188	928	1452	841	1.29308	0.370808	0.0316038	0.258867	up	no
ENSMUSG00000019368	Sec14l4	1	0	1	0	1	0.406836	0	0	0	0	1	2.28928	1.19489	0.589556	NA	up	no
ENSMUSG00000019370	Calm3	4104	4078	3987	3889	3094	3620.55	3804	4359	3194	2850	2643	1.20732	0.271813	0.164045	0.522097	up	no
ENSMUSG00000019373	Cops3	654	757	741	572	626	699.345	686	748	692	895	699	0.956935	-0.0635072	0.574422	0.852448	down	no
ENSMUSG00000019428	Fkbp8	1610	1440	1692	1376	1553	1395	1117	1252	1185	1645	1161	1.29329	0.371041	0.00180027	0.057725	up	no
ENSMUSG00000019432	Ddx39b	956	1034	1514	926	1376	1141.47	965	1276	1226	1382	962	1.0573	0.0803907	0.52299	0.825777	up	no
ENSMUSG00000019433	Gipc1	217	166	178	150	142	156.805	106	196	96	189	131	1.28799	0.365117	0.111311	0.447734	up	no
ENSMUSG00000019437	Tlcd1	21	59	37	53	49	41.1335	37	23	38	67	35	1.17029	0.22686	0.464502	0.793721	up	no
ENSMUSG00000019461	Plscr3	120	158	170	135	214	155.486	121	163	147	188	166	1.06915	0.096464	0.518022	0.822958	up	no
ENSMUSG00000019464	Ptger1	0	3	2	1	6	2.8051	4	2	5	2	4	0.705203	-0.503889	0.558133	NA	down	no
ENSMUSG00000019467	Arhgef25	287	405	416	371	498	379.255	281	375	422	474	334	1.11389	0.155608	0.2113	0.578903	up	no
ENSMUSG00000019470	Xab2	373	311	363	303	323	320.474	178	354	316	442	283	1.15874	0.212563	0.238248	0.607942	up	no
ENSMUSG00000019471	Cdc37	1464	1410	1646	1340	1302	1355.21	1098	1418	1048	1659	1245	1.18794	0.248467	0.0819961	0.397146	up	no
ENSMUSG00000019478	Rab4a	219	154	269	230	186	222.182	234	261	205	268	200	0.973148	-0.0392686	0.842741	0.956427	down	no
ENSMUSG00000019487	Trip10	3747	3816	3919	3298	3731	3433.03	2582	3142	3622	4311	2556	1.2314	0.300298	0.00842735	0.132206	up	no
ENSMUSG00000019494	Cops6	1294	1209	1254	1160	1129	1145.44	1061	1307	858	1229	965	1.19139	0.252648	0.102654	0.433719	up	no
ENSMUSG00000019505	Ubb	16518	15523	13936	12270	12089	13124.9	8817	12552	12154	15866	12295	1.23399	0.303328	0.0466165	0.312839	up	no
ENSMUSG00000019518	Ap4m1	89	137	108	90	138	117.725	122	105	144	156	111	0.928051	-0.107723	0.492888	0.810473	down	no
ENSMUSG00000019528	Gyg	4950	4669	5276	4589	4760	5216.23	5355	5129	5287	7758	4997	0.913363	-0.13074	0.305221	0.675737	down	no
ENSMUSG00000019539	Rcn3	65	137	252	104	158	115.163	48	91	85	131	110	1.6158	0.692251	0.0166013	0.186174	up	yes
ENSMUSG00000019558	Slc6a8	1974	2169	2199	1955	2326	2065.27	1566	1983	2308	2837	1669	1.10433	0.14317	0.196145	0.559159	up	no
ENSMUSG00000019564	Arid3a	45	62	53	44	60	54.1482	49	65	51	68	53	0.975824	-0.0353076	0.854841	0.960323	down	no
ENSMUSG00000019577	Pdk4	23675	23184	15996	9546	22061	28273.4	42085	43297	30301	42736	34693	0.511385	-0.967519	6.96e-06	0.00176185	down	yes
ENSMUSG00000019578	Ubxn6	1066	1019	1167	975	973	930.566	596	925	755	1094	795	1.34696	0.429709	0.00220295	0.0647569	up	no
ENSMUSG00000019579	Mydgf	179	222	287	187	222	201.972	135	202	150	275	193	1.22517	0.292985	0.0905762	0.41283	up	no
ENSMUSG00000019590	Cyb561	46	79	82	50	81	70.9812	73	49	83	145	47	0.909425	-0.136974	0.608023	0.86903	down	no
ENSMUSG00000019647	Sema6a	150	259	178	142	168	190.483	118	190	252	227	257	0.908921	-0.137773	0.50272	0.814926	down	no
ENSMUSG00000019659	Ccdc12	378	294	456	340	389	342.177	264	384	305	395	244	1.25357	0.326039	0.0445026	0.305946	up	no
ENSMUSG00000019689	Fmc1	756	749	829	572	691	649.63	316	773	377	965	572	1.30101	0.379636	0.100174	0.427966	up	no
ENSMUSG00000019699	Akt3	167	285	162	154	240	208.493	212	165	233	286	220	0.948752	-0.0758971	0.670094	0.89248	down	no
ENSMUSG00000019710	Mrpl24	539	560	545	425	528	511.92	486	582	492	576	431	1.07421	0.103279	0.390867	0.739596	up	no
ENSMUSG00000019715	Gle1	574	607	589	487	576	569.461	554	561	592	675	530	1.03366	0.047768	0.648643	0.884407	up	no
ENSMUSG00000019718	L3hypdh	7	28	17	15	16	15.076	7	12	10	15	26	1.22969	0.298295	0.5021	NA	up	no
ENSMUSG00000019726	Lyst	55	68	76	58	101	73.4889	71	87	87	80	65	0.963937	-0.0529887	0.774747	0.934779	down	no
ENSMUSG00000019731	Slc35e1	561	543	529	414	564	572.183	596	569	505	856	658	0.871598	-0.198265	0.182595	0.541449	down	no
ENSMUSG00000019732	Calr3	86	71	60	51	85	64.499	45	42	69	86	58	1.26303	0.336891	0.142283	0.494702	up	no
ENSMUSG00000019734	Tmc4	13	39	37	29	51	34.366	24	31	48	56	29	0.950378	-0.0734264	0.810441	0.946199	down	no
ENSMUSG00000019737	Syne4	20	27	17	30	29	26.5021	27	33	35	27	22	0.908643	-0.138215	0.636118	0.878903	down	no
ENSMUSG00000019738	Polr2i	403	461	444	476	362	393.129	225	448	285	510	344	1.28933	0.366624	0.0606323	0.350475	up	no
ENSMUSG00000019761	Krt10	8	21	15	31	24	19.5126	14	36	15	25	9	1.08079	0.112092	0.796403	0.941781	up	no
ENSMUSG00000019762	Iyd	0	0	0	0	0	0.496196	2	0	3	0	0	0.190086	-2.39528	0.373173	NA	down	no
ENSMUSG00000019763	Rmnd1	336	419	505	430	464	469.358	497	464	544	792	343	0.877093	-0.189199	0.257088	0.627993	down	no
ENSMUSG00000019767	Ccdc170	8	14	11	10	12	10.4822	9	9	14	9	10	1.1352	0.182943	0.655136	NA	up	no
ENSMUSG00000019768	Esr1	15732	16711	14774	11650	17005	7890.51	320	376	441	388	279	44.6816	5.48161	0	0	up	yes
ENSMUSG00000019772	Vip	0	0	0	0	0	0.196359	0	0	1	0	1	0.476293	-1.07008	0.734947	NA	down	no
ENSMUSG00000019773	Fbxo5	8	17	12	11	23	13.9363	12	11	20	20	10	1.02507	0.0357165	0.92607	NA	up	no
ENSMUSG00000019774	Mtrf1l	128	102	90	80	96	93.6867	79	83	95	120	70	1.19665	0.259005	0.190872	0.552176	up	no
ENSMUSG00000019775	Rgs17	0	2	6	0	0	2.30205	0	0	8	6	3	0.502167	-0.993762	0.475324	NA	down	no
ENSMUSG00000019777	Hdac2	843	982	981	750	921	925.573	913	1012	1076	1097	800	0.969599	-0.0445395	0.646345	0.882828	down	no
ENSMUSG00000019779	Frk	11	13	7	9	13	10.1681	6	3	7	17	17	1.12973	0.175976	0.727957	NA	up	no
ENSMUSG00000019782	Rwdd1	829	728	985	918	618	816.423	908	820	893	991	489	1.07688	0.106863	0.609904	0.86982	up	no
ENSMUSG00000019785	Clvs2	0	2	0	0	0	0.459695	0	2	0	1	0	0.756358	-0.402858	0.869509	NA	down	no
ENSMUSG00000019787	Trdn	14550	12120	16732	15226	14089	15064.6	17358	13828	19995	17238	10284	0.991983	-0.011612	0.949602	0.985581	down	no
ENSMUSG00000019789	Hey2	2	17	7	7	6	10.035	5	8	15	22	16	0.628431	-0.670175	0.21319	NA	down	no
ENSMUSG00000019790	Stxbp5	162	272	262	190	260	231.335	202	240	238	284	245	0.996329	-0.00530542	0.967168	0.99168	down	no
ENSMUSG00000019791	Hint3	437	382	487	386	372	379.417	246	444	387	366	305	1.2708	0.345732	0.0370061	0.281723	up	no
ENSMUSG00000019792	Trmt11	35	57	63	45	84	64.703	60	84	67	75	90	0.784354	-0.350422	0.11654	0.457495	down	no
ENSMUSG00000019794	Katna1	120	179	184	154	155	167.379	195	178	220	178	129	0.928403	-0.107177	0.536733	0.835181	down	no
ENSMUSG00000019795	Pcmt1	1664	1725	1777	1481	1661	1717.28	2004	1934	1800	1691	1500	0.980509	-0.0283972	0.839678	0.955216	down	no
ENSMUSG00000019796	Lrp11	19	14	15	21	35	21.6061	31	12	28	14	26	0.967475	-0.0477037	0.905221	0.973634	down	no
ENSMUSG00000019797	1700021F05Rik	771	669	1021	735	729	811.296	868	788	911	1093	612	0.985951	-0.0204124	0.90064	0.97303	down	no
ENSMUSG00000019802	Sec63	511	674	704	523	649	670.602	794	622	821	851	649	0.862057	-0.214145	0.0841697	0.40094	down	no
ENSMUSG00000019804	Snx3	1339	1343	1718	1410	1233	1392.64	1494	1524	1393	1446	1064	1.08333	0.115479	0.46263	0.79231	up	no
[truncated: 24,072 more rows]
