# Supplementary material for: Protein phosphatase 1 catalytic subunit gamma is a causative gene for meat lightness and redness
Source: PLoS Genet. 2024 Nov 20;20(11):e1011467. doi: 10.1371/journal.pgen.1011467 (PMC11616877; doi:10.1371/journal.pgen.1011467)
Supplement: S13 Table — (XLSX) [file pgen.1011467.s024.xlsx]

## Sheet: S13 Table
S13 Table. Differentially expressed genes between white-feathered fast-growing chickens and Beijing-you chickens at 42 days of age.
Gene	Gene name	baseMean	log2FoldChange	lfcSE	stat	pvalue	padj	by1	by2	by3	by4	by5	by6	b1	b2	b3	b4	b5	b6
ENSGALG00000032404	MYH1C	104502	1.59318	0.728324	-2.18746	0.0287086	0.174027	59133.5	70364.8	66609.7	77572.6	110.293	38378.2	179096	109026	226375	163973	124224	139167
ENSGALG00000037864	MYH1A	210115	1.52475	0.715347	-2.13149	0.033049	0.189623	147275	107752	195715	102956	275.955	96305.6	385159	278545	268858	306623	370354	261566
ENSGALG00000004571	PPP1CC	4114.52	-0.114164	0.216273	0.527868	0.597591	0.84435	4116.23	4133.12	6126.85	5543.55	2473.33	3272.32	3563.7	4564.82	3708.89	3820.07	4027.53	4023.8
