# Supplementary material for: Protein phosphatase 1 catalytic subunit gamma is a causative gene for meat lightness and redness
Source: PLoS Genet. 2024 Nov 20;20(11):e1011467. doi: 10.1371/journal.pgen.1011467 (PMC11616877; doi:10.1371/journal.pgen.1011467)
Supplement: S14 Table — (XLSX) [file pgen.1011467.s025.xlsx]

## Sheet: Sheet1
S14 Table. The synthetic sequence of PPP1CC promoter, wild-type rs315520807 fragment and mutant-type rs315520807 fragment.
Item	Sequence
The promoter of PPP1CC	gctagcGCTGCGAGCAAGATAAATTGTACATCATCATGCATTTAGCAAACTGGAACACAGGCTGCTGACAGACACACAGGGAGTGGGGATATAAAGACCGCAAGCTTCAGAATTAGGGAATGCTTCAGGACTGTGAGCAGAATTTAAGGACAAAGGGATTTTCCCGATTGTTCCCCCTCTGGAAATAAATCACTGTTGTGAGCAACACTGGAGCATAAAATAGTTGCAGGATATTTATAACACCTTGGCTGAGTCCCTTTTCTAATCAGAGAACTGCTGTGGGGCGAGGCTGGTTCTATCCAGCACAGAGAGGACAGCTTGATACGGAGCTGCTGTGGCATTTGAACGTCTCTGCCTCACCACGGAGTTTACTGCTGTGAAGTAAGGGCCCTTATTTTT…
The wild-type rs315520807 fragment	acgcgtACCCCATCCTAAGACATCTTTGTCAGGGTCAGACCACAGGAGATCACAAAGAAGACCCTGGTCAGGTACATCAGTGGGGCGCATAATTCGTCTGATCTGTTCCATTGACTGAAGGTCTGGTGACAAACCTGTGTGGAGTTGAGACATACACAGCTCACATTTTACTCCAACTTTACACTGTAAAACTGAGGAGTAAGCTCAAGATGAAAAAAGCATACACAGCCTGATCCACCATCAACATCTGGTGTGGCCCAATGGCAATATGAACAGACATTTCAATCCAACATTTTTTTTTAAAAGCgctagc
The mutant rs315520807 fragment	acgcgtACCCCATCCTAAGACATCTTTGTCAGGGTCAGACCACAGGAGATCACAAAGAAGACCCTGGTCAGGTACATCAGTGGGGCGCATAATTCGTCTGATCTGTTCCATTGACTGAAGGTCTGGTGACAAACCTGTGTGGAGTTGAGACATACATAGCTCACATTTTACTCCAACTTTACACTGTAAAACTGAGGAGTAAGCTCAAGATGAAAAAAGCATACACAGCCTGATCCACCATCAACATCTGGTGTGGCCCAATGGCAATATGAACAGACATTTCAATCCAACATTTTTTTTTAAAAGCgctagc
